# Supplementary material for: Upregulation of CALD1 predicted a poor prognosis for platinum-treated ovarian cancer and revealed it as a potential therapeutic resistance target
Source: BMC Genomics. 2024 Feb 16;25:183. doi: 10.1186/s12864-024-10056-0 (PMC10870461; doi:10.1186/s12864-024-10056-0)
Supplement: Supplementary file 1 — Additional file 1. Co-expressed genes in conjunction with CALD1 analyzed by LinkedOmics database. [file 12864_2024_10056_MOESM1_ESM.xls]

## Sheet: Linkedomics_result_75981
Co-expressed genes in conjunction with CALD1 analyzed by LinkedOmics database
Query	Statistic	P-value	FDR (BH)	Event_SD	Event_TD
A1BG	0.0571001	0.321864	0.445398	303	303
A1CF	-0.0336301	0.559798	0.668847	303	42
A2BP1	0.222502	9.378e-05	0.000506771	303	268
A2LD1	-0.0293138	0.611269	0.7137	303	303
A2ML1	-0.047258	0.412403	0.536445	303	294
A2M	0.361635	8.58993e-11	1.75585e-09	303	303
A4GALT	0.133466	0.0201238	0.0483995	303	303
A4GNT	0.0948061	0.0995229	0.177893	303	194
AAA1	-0.109485	0.0569577	0.113564	303	73
AAAS	-0.29872	1.15938e-07	1.33398e-06	303	303
AACSL	-0.0393651	0.494824	0.611419	303	164
AACS	-0.0665281	0.248278	0.365404	303	303
AADACL2	0.141326	0.0138066	0.0354569	303	140
AADACL3	-0.0857474	0.136442	0.228778	303	187
AADACL4	0.00354416	0.95101	0.967858	303	128
AADAC	0.0724703	0.208419	0.318707	303	302
AADAT	0.0487507	0.397779	0.521849	303	303
AAGAB	-0.214605	0.000167143	0.00083936	303	303
AAK1	0.175475	0.00217187	0.00750248	303	303
AAMP	-0.283913	5.0238e-07	5.01429e-06	303	303
AANAT	-0.123166	0.0320934	0.0711088	303	294
AARS2	-0.0629066	0.275025	0.395385	303	303
AARSD1	-0.109954	0.0558959	0.111901	303	303
AARS	-0.176224	0.00207718	0.00724159	303	303
AASDHPPT	0.0338684	0.557019	0.66656	303	303
AASDH	-0.0640454	0.266411	0.385659	303	303
AASS	0.325727	6.41515e-09	9.47702e-08	303	303
AATF	-0.110304	0.0551149	0.110607	303	303
AATK	-0.051911	0.367864	0.492255	303	303
ABAT	-0.0680325	0.237719	0.353315	303	303
ABCA10	0.115822	0.0439507	0.0917296	303	287
ABCA11P	-0.00926314	0.872425	0.912178	303	303
ABCA12	-0.0777164	0.177256	0.281586	303	288
ABCA13	-0.0626203	0.27722	0.397713	303	302
ABCA17P	-0.107027	0.0627935	0.122768	303	303
ABCA1	0.324347	7.49112e-09	1.09295e-07	303	303
ABCA2	0.0501882	0.383995	0.508104	303	303
ABCA3	0.0342554	0.552519	0.662916	303	303
ABCA4	0.201085	0.000428562	0.00188349	303	303
ABCA5	-0.0935031	0.104284	0.184863	303	303
ABCA6	0.532117	1.49571e-23	1.10561e-21	303	298
ABCA7	0.0774655	0.178664	0.283305	303	303
ABCA8	0.478487	9.63155e-19	4.40501e-17	303	295
ABCA9	0.329744	4.06827e-09	6.23054e-08	303	300
ABCB10	-0.12859	0.0251953	0.058266	303	303
ABCB11	-0.0212939	0.712001	0.79271	303	166
ABCB1	0.225609	7.42863e-05	0.000414745	303	303
ABCB4	0.26264	3.57874e-06	2.91894e-05	303	303
ABCB5	0.174638	0.00228214	0.00781868	303	250
ABCB6	-0.162307	0.00462011	0.0141976	303	303
ABCB7	-0.077075	0.180869	0.28592	303	303
ABCB8	-0.0470524	0.414441	0.538397	303	303
ABCB9	-0.161321	0.00487841	0.0148841	303	303
ABCC10	0.0123913	0.829915	0.881479	303	303
ABCC11	-0.129044	0.0246804	0.0572948	303	269
ABCC12	-0.143969	0.012115	0.0317655	303	89
ABCC13	-0.0427125	0.45884	0.578101	303	118
ABCC1	0.0871727	0.130021	0.220001	303	303
ABCC2	-0.164697	0.00404444	0.0126928	303	300
ABCC3	0.178872	0.00177215	0.00633018	303	303
ABCC4	-0.0804884	0.162254	0.262479	303	303
ABCC5	0.0880234	0.126302	0.215152	303	303
ABCC6P1	-0.12822	0.0256208	0.0590207	303	281
ABCC6P2	-0.210045	0.000231151	0.00110744	303	300
ABCC6	-0.148533	0.00961997	0.026233	303	303
ABCC8	0.0571437	0.321493	0.445008	303	123
ABCC9	0.446526	2.96559e-16	1.12088e-14	303	303
ABCD1	0.037072	0.520313	0.634306	303	303
ABCD2	0.195053	0.000639982	0.00265207	303	292
ABCD3	-0.114953	0.045572	0.0944931	303	303
ABCD4	-0.0389771	0.499089	0.61483	303	303
ABCE1	0.00954988	0.868511	0.909034	303	303
ABCF1	-0.0264917	0.646009	0.742362	303	303
ABCF2	0.00341921	0.952735	0.969038	303	303
ABCF3	-0.150998	0.00847224	0.0235684	303	303
ABCG1	0.00523597	0.927679	0.9507	303	303
ABCG2	-0.128332	0.0254913	0.0587755	303	303
ABCG4	0.180943	0.00156273	0.00569018	303	303
ABCG5	-0.302974	7.49046e-08	9.05277e-07	303	294
ABCG8	-0.232073	4.52712e-05	0.000268147	303	278
ABHD10	-0.148984	0.00940049	0.025722	303	303
ABHD11	-0.143223	0.012573	0.0327391	303	303
ABHD12B	0.0126874	0.825914	0.878828	303	298
ABHD12	-0.117219	0.0414484	0.0874178	303	303
ABHD13	0.1033	0.072572	0.138154	303	303
ABHD14A	-0.215166	0.000160527	0.000810606	303	303
ABHD14B	-0.12045	0.036115	0.0781439	303	303
ABHD15	0.056279	0.328882	0.452702	303	303
ABHD1	-0.194631	0.000657892	0.00271562	303	303
ABHD2	0.357825	1.39373e-10	2.7561e-09	303	303
ABHD3	-0.0719222	0.21189	0.322831	303	303
ABHD4	0.0378621	0.511455	0.625792	303	303
ABHD5	-0.0340714	0.554656	0.664526	303	303
ABHD6	-0.0333816	0.562704	0.671438	303	303
ABHD8	-0.127526	0.0264378	0.060512	303	303
ABI1	0.0624113	0.27883	0.399336	303	303
ABI2	0.0337806	0.558042	0.667293	303	303
ABI3BP	0.180637	0.00159216	0.00578307	303	303
ABI3	0.178612	0.00180016	0.00641083	303	303
ABL1	0.203723	0.000358302	0.0016092	303	303
ABL2	0.304247	6.56397e-08	8.02255e-07	303	303
ABLIM1	0.268298	2.15744e-06	1.8477e-05	303	303
ABLIM2	0.131606	0.021943	0.0519331	303	303
ABLIM3	0.4151	4.75054e-14	1.44624e-12	303	303
ABO	0.0915006	0.111949	0.195823	303	301
ABP1	-0.105617	0.0663575	0.128383	303	302
ABRA	0.00923024	0.872874	0.912457	303	221
ABR	0.216417	0.000146657	0.000749446	303	303
ABT1	-0.208313	0.000260979	0.00123082	303	303
ABTB1	-0.023779	0.680145	0.768148	303	303
ABTB2	0.017264	0.764717	0.833587	303	303
ACAA1	-0.107987	0.0604567	0.119047	303	303
ACAA2	0.00560905	0.922541	0.947515	303	303
ACACA	0.096649	0.0930861	0.168522	303	303
ACACB	0.105263	0.067277	0.129798	303	303
ACAD10	-0.12123	0.0349188	0.0761064	303	303
ACAD11	-0.0832074	0.148485	0.244699	303	303
ACAD8	-0.138099	0.0161518	0.0403432	303	303
ACAD9	-0.0522975	0.364304	0.488844	303	303
ACADL	0.157629	0.00596484	0.0175924	303	259
ACADM	-0.19278	0.000742093	0.00301228	303	303
ACADSB	-0.0140549	0.8075	0.865064	303	303
ACADS	-0.263909	3.19793e-06	2.63625e-05	303	303
ACADVL	-0.13148	0.0220709	0.0522051	303	303
ACAN	0.504915	5.24656e-21	3.03754e-19	303	300
ACAP1	0.179932	0.00166191	0.00599844	303	303
ACAP2	-0.0716444	0.213665	0.325115	303	303
ACAP3	0.156646	0.0062886	0.0183795	303	303
ACAT1	-0.164014	0.00420194	0.013105	303	303
ACAT2	-0.183672	0.00132135	0.00493184	303	303
ACBD3	0.0928344	0.106796	0.188587	303	303
ACBD4	-0.101127	0.0788271	0.147742	303	303
ACBD5	0.00346838	0.952057	0.968544	303	303
ACBD6	-0.139531	0.0150713	0.0380694	303	303
ACBD7	-0.329687	4.09468e-09	6.2662e-08	303	303
ACCN1	0.297185	1.35491e-07	1.5291e-06	303	271
ACCN2	0.174004	0.0023691	0.00807516	303	303
ACCN3	-0.129146	0.0245664	0.0570435	303	303
ACCN4	-0.0157965	0.784202	0.848179	303	254
ACCN5	-0.064109	0.265936	0.385138	303	11
ACCSL	0.0306289	0.595366	0.700604	303	35
ACCS	-0.207718	0.000272036	0.00127561	303	303
ACD	-0.129755	0.0238928	0.0557313	303	303
ACE2	-0.0795308	0.167325	0.268858	303	301
ACER1	0.140531	0.014355	0.0366132	303	113
ACER2	-0.096933	0.0921244	0.16722	303	303
ACER3	0.0072275	0.900294	0.932184	303	303
ACE	-0.0652882	0.257224	0.375753	303	303
ACHE	0.115655	0.0442598	0.0922114	303	303
ACIN1	-0.0383161	0.506402	0.621393	303	303
ACLY	0.143657	0.0123045	0.032157	303	303
ACMSD	-0.00961139	0.867672	0.908446	303	91
ACN9	-0.263317	3.37056e-06	2.76264e-05	303	303
ACO1	0.168669	0.00322968	0.0104823	303	303
ACO2	-0.0438069	0.447401	0.567848	303	303
ACOT11	-0.0939704	0.102556	0.182338	303	303
ACOT12	-0.0285562	0.620515	0.721147	303	35
ACOT13	-0.174934	0.00224264	0.00770179	303	303
ACOT1	-0.0414933	0.471775	0.590127	303	303
ACOT2	-0.00445638	0.938423	0.959156	303	303
ACOT4	-0.155094	0.006832	0.0197146	303	303
ACOT6	-0.169868	0.00301466	0.00989994	303	283
ACOT7	-0.158913	0.00556471	0.0165956	303	303
ACOT8	-0.254962	6.98182e-06	5.25789e-05	303	303
ACOT9	0.0737711	0.200347	0.309384	303	303
ACOX1	0.111368	0.052796	0.106991	303	303
ACOX2	0.0921969	0.109235	0.191947	303	303
ACOX3	0.0596116	0.301004	0.423018	303	303
ACOXL	-0.257589	5.56757e-06	4.31404e-05	303	302
ACP1	-0.212919	0.00018858	0.000931158	303	303
ACP2	0.0292681	0.611825	0.714099	303	303
ACP5	-0.0306725	0.594843	0.700029	303	303
ACP6	-0.164039	0.0041962	0.0130932	303	303
ACPL2	0.024242	0.67427	0.76437	303	303
ACPP	-0.0116228	0.840318	0.888767	303	303
ACPT	0.0118748	0.836903	0.886653	303	116
ACRBP	-0.144131	0.0120173	0.0315628	303	303
ACRC	-0.0633876	0.271364	0.391273	303	303
ACRV1	-0.212914	0.000188644	0.000931228	303	289
ACR	-0.151338	0.00832357	0.0232502	303	294
ACSBG1	-0.127992	0.0258863	0.0595265	303	294
ACSBG2	-0.0685218	0.234353	0.349428	303	289
ACSF2	-0.0613337	0.28723	0.408496	303	303
ACSF3	-0.044296	0.442341	0.563226	303	303
ACSL1	0.452411	1.07959e-16	4.23216e-15	303	303
ACSL3	0.118308	0.0395812	0.0841352	303	303
ACSL4	0.284093	4.93746e-07	4.94042e-06	303	303
ACSL5	0.0777788	0.176908	0.281076	303	303
ACSL6	-0.14372	0.0122661	0.0320775	303	281
ACSM1	-0.00401863	0.944462	0.96346	303	290
ACSM2A	0.1727	0.00255755	0.00862505	303	21
ACSM2B	0.160005	0.00524355	0.0157716	303	15
ACSM3	-0.199299	0.000483174	0.00208508	303	303
ACSM4	-0.0924477	0.10827	0.19062	303	15
ACSM5	0.211051	0.000215325	0.00104474	303	296
ACSS1	-0.105242	0.0673333	0.129857	303	303
ACSS2	-0.0984874	0.0870005	0.159787	303	303
ACSS3	0.126663	0.0274835	0.0624559	303	302
ACTA1	0.19702	0.00056225	0.00238068	303	273
ACTA2	0.75979	3.17262e-58	9.07912e-55	303	303
ACTBL2	0.28463	4.68853e-07	4.71252e-06	303	276
ACTB	0.325948	6.25766e-09	9.27171e-08	303	303
ACTC1	0.218627	0.00012485	0.000652832	303	254
ACTG1	0.0739455	0.199282	0.308065	303	303
ACTG2	0.608962	3.88551e-32	6.08083e-30	303	303
ACTL6A	-0.277765	9.01333e-07	8.4243e-06	303	303
ACTL6B	-0.0457193	0.427803	0.550402	303	51
ACTL7A	0.0102371	0.859144	0.902436	303	49
ACTL7B	-0.10016	0.0817447	0.152029	303	95
ACTL8	-0.206349	0.000299147	0.00138395	303	274
ACTL9	0.0449373	0.435756	0.557305	303	13
ACTN1	0.488176	1.501e-19	7.46107e-18	303	303
ACTN2	0.0348612	0.545511	0.657185	303	277
ACTN3	-0.0287647	0.617964	0.718841	303	165
ACTN4	0.182945	0.00138205	0.00512501	303	303
ACTR10	-0.0798956	0.165379	0.266458	303	303
ACTR1A	0.0839718	0.144779	0.239687	303	303
ACTR1B	-0.234949	3.61521e-05	0.000220995	303	303
ACTR2	0.206201	0.00030222	0.00139463	303	303
ACTR3B	-0.129146	0.0245654	0.0570435	303	303
ACTR3C	0.0098876	0.863905	0.905681	303	303
ACTR3	0.259965	4.52764e-06	3.60341e-05	303	303
ACTR5	-0.186305	0.00112136	0.00429341	303	303
ACTR6	-0.254203	7.45029e-06	5.55018e-05	303	303
ACTR8	-0.00865549	0.880729	0.917901	303	303
ACTRT1	-0.108383	0.0595148	0.117597	303	33
ACTRT2	-0.114129	0.0471551	0.0972795	303	53
ACVR1B	-0.131549	0.0220005	0.052057	303	303
ACVR1C	-0.019429	0.736243	0.81254	303	302
ACVR1	0.195333	0.000628315	0.00261346	303	303
ACVR2A	0.238366	2.75717e-05	0.000175116	303	303
ACVR2B	-0.145695	0.0111113	0.0295867	303	303
ACVRL1	0.405776	1.94034e-13	5.5527e-12	303	303
ACY1	-0.198149	0.000521694	0.00222827	303	303
ACY3	-0.256409	6.16529e-06	4.71206e-05	303	302
ACYP1	-0.320145	1.19505e-08	1.69182e-07	303	303
ACYP2	-0.273175	1.38179e-06	1.23312e-05	303	303
ADAD1	-0.12778	0.0261361	0.0599663	303	22
ADAD2	-0.0275472	0.632921	0.731722	303	232
ADAL	-0.0940071	0.102421	0.182131	303	303
ADAM10	0.308055	4.40475e-08	5.61655e-07	303	303
ADAM11	-0.0544838	0.344569	0.468892	303	303
ADAM12	0.657476	6.92348e-39	2.01002e-36	303	303
ADAM15	-0.215407	0.000157767	0.000798282	303	303
ADAM17	0.0917272	0.11106	0.194608	303	303
ADAM18	0.0528215	0.359511	0.48402	303	44
ADAM19	0.498524	1.92934e-20	1.0647e-18	303	303
ADAM20	0.0121114	0.8337	0.884196	303	256
ADAM21P1	5.0083e-05	0.999307	0.999507	303	257
ADAM21	-0.0232377	0.687038	0.773362	303	297
ADAM22	0.193887	0.000690619	0.00282856	303	300
ADAM23	0.18596	0.0011459	0.00437401	303	291
ADAM28	-0.0144567	0.802109	0.861131	303	303
ADAM29	0.0238103	0.679747	0.767997	303	88
ADAM2	-0.152761	0.00772717	0.0218878	303	32
ADAM30	-0.0827566	0.150705	0.247371	303	41
ADAM32	-0.0720051	0.211363	0.322175	303	303
ADAM33	0.230209	5.22964e-05	0.000304979	303	303
ADAM3A	-0.00245517	0.966052	0.977174	303	54
ADAM5P	0.00577641	0.920238	0.945926	303	36
ADAM6	0.21753	0.000135262	0.000699422	303	303
ADAM7	0.00703199	0.902978	0.934176	303	5
ADAM8	0.0743236	0.196988	0.305069	303	303
ADAM9	0.281028	6.62067e-07	6.40392e-06	303	303
ADAMDEC1	0.100633	0.080307	0.149926	303	300
ADAMTS10	0.474159	2.16809e-18	9.65136e-17	303	303
ADAMTS12	0.685227	2.42966e-43	1.03555e-40	303	303
ADAMTS13	-0.0726074	0.207558	0.317712	303	303
ADAMTS14	0.453908	8.32248e-17	3.29478e-15	303	303
ADAMTS15	0.146363	0.0107432	0.0287864	303	303
ADAMTS16	0.46386	1.42862e-17	5.99962e-16	303	300
ADAMTS17	0.160989	0.00496833	0.0151048	303	303
ADAMTS18	0.26635	2.57149e-06	2.16619e-05	303	302
ADAMTS19	-0.0160948	0.780229	0.844932	303	231
ADAMTS1	0.243389	1.83785e-05	0.00012272	303	303
ADAMTS20	-0.0934013	0.104663	0.185409	303	209
ADAMTS2	0.661228	1.84432e-39	5.68391e-37	303	303
ADAMTS3	0.0810807	0.159176	0.258417	303	303
ADAMTS4	0.515885	5.25888e-22	3.36568e-20	303	303
ADAMTS5	0.471802	3.35691e-18	1.46825e-16	303	303
ADAMTS6	0.0505283	0.380777	0.504847	303	303
ADAMTS7	0.427681	6.63026e-15	2.20627e-13	303	303
ADAMTS8	0.0450757	0.434343	0.556172	303	302
ADAMTS9	0.236114	3.29763e-05	0.000205022	303	303
ADAMTSL1	0.62158	8.85788e-34	1.59857e-31	303	303
ADAMTSL2	0.467443	7.46761e-18	3.21011e-16	303	303
ADAMTSL3	0.37772	1.03635e-11	2.40559e-10	303	302
ADAMTSL4	0.175222	0.00220472	0.0075959	303	303
ADAMTSL5	0.406998	1.61761e-13	4.68267e-12	303	301
ADAP1	0.0264398	0.646656	0.74302	303	303
ADAP2	0.23352	4.04385e-05	0.000243189	303	303
ADARB1	0.344096	7.56432e-10	1.32687e-08	303	303
ADARB2	-0.0652373	0.257596	0.376187	303	270
ADAR	-0.00469864	0.935083	0.956621	303	303
ADAT1	0.0513175	0.373373	0.497667	303	303
ADAT2	-0.130076	0.0235435	0.0550769	303	303
ADAT3	-0.227604	6.38501e-05	0.000363521	303	303
ADA	-0.080554	0.161911	0.262051	303	303
ADCK1	-0.0966904	0.0929453	0.168313	303	303
ADCK2	-0.107017	0.0628183	0.122804	303	303
ADCK4	-0.173553	0.00243284	0.00826884	303	303
ADCK5	-0.0760916	0.186515	0.292949	303	303
ADCY10	-0.0765512	0.183861	0.289506	303	210
ADCY1	0.0593115	0.303447	0.425587	303	303
ADCY2	0.195608	0.000617102	0.00257269	303	267
ADCY3	0.144513	0.0117901	0.0310763	303	303
ADCY4	0.14805	0.00986084	0.0267877	303	303
ADCY5	-0.114135	0.0471435	0.0972684	303	303
ADCY6	0.0756054	0.189353	0.296268	303	303
ADCY7	0.229695	5.44051e-05	0.000315257	303	303
ADCY8	0.0765643	0.183785	0.28941	303	244
ADCY9	0.349956	3.71132e-10	6.87108e-09	303	303
ADCYAP1R1	-0.181861	0.00147734	0.00542546	303	281
ADCYAP1	0.187384	0.00104779	0.00404901	303	261
ADC	0.227248	6.56093e-05	0.000371897	303	303
ADD1	0.0677933	0.239376	0.355146	303	303
ADD2	0.125848	0.0285038	0.0644165	303	303
ADD3	0.0226657	0.694349	0.779009	303	303
ADH1A	0.0231885	0.687665	0.773807	303	67
ADH1B	0.519601	2.36709e-22	1.55979e-20	303	281
ADH1C	0.0242551	0.674103	0.76437	303	237
ADH4	0.27749	9.24941e-07	8.601e-06	303	128
ADH5	-0.0795713	0.167108	0.268595	303	303
ADH6	-0.156672	0.00628004	0.0183626	303	247
ADH7	-0.0870164	0.130714	0.220837	303	77
ADHFE1	-0.050658	0.379554	0.503555	303	303
ADI1	-0.257875	5.43148e-06	4.22374e-05	303	303
ADIG	-0.032868	0.568733	0.676254	303	34
ADIPOQ	0.467126	7.91043e-18	3.37871e-16	303	208
ADIPOR1	-0.20428	0.000344915	0.00155932	303	303
ADIPOR2	-0.0214192	0.710381	0.791411	303	303
ADK	0.0494276	0.391252	0.51546	303	303
ADM2	0.0218748	0.704507	0.787362	303	303
ADM	0.164028	0.00419868	0.0130968	303	303
ADNP2	0.144145	0.0120088	0.0315448	303	303
ADNP	0.0876245	0.128036	0.217338	303	303
ADORA1	0.176023	0.00210218	0.00730712	303	303
ADORA2A	0.129885	0.0237506	0.0554772	303	303
ADORA2B	0.0244937	0.671084	0.762256	303	303
ADORA3	0.176238	0.00207551	0.00723701	303	303
ADO	0.166143	0.00372838	0.0118344	303	303
ADPGK	-0.0919253	0.110287	0.193474	303	303
ADPRHL1	-0.138596	0.0157689	0.0395519	303	303
ADPRHL2	-0.143343	0.012498	0.0325736	303	303
ADPRH	0.16241	0.00459386	0.0141293	303	303
ADRA1A	0.334258	2.41894e-09	3.88895e-08	303	153
ADRA1B	0.294612	1.75606e-07	1.94029e-06	303	303
ADRA1D	0.244205	1.71933e-05	0.0001162	303	297
ADRA2A	0.507566	3.03231e-21	1.8407e-19	303	303
ADRA2B	-0.245601	1.533e-05	0.000104988	303	303
ADRA2C	-0.00305966	0.957701	0.97236	303	303
ADRB1	0.0917275	0.111059	0.194608	303	300
ADRB2	0.206589	0.000294216	0.00136492	303	303
ADRB3	0.238669	2.69108e-05	0.000171353	303	239
ADRBK1	-0.0380206	0.509688	0.624202	303	303
ADRBK2	0.138115	0.0161394	0.0403224	303	303
ADRM1	-0.247215	1.34151e-05	9.36738e-05	303	303
ADSL	-0.126869	0.027231	0.0620041	303	303
ADSSL1	-0.0971967	0.0912384	0.165972	303	303
ADSS	-0.122448	0.0331175	0.0729823	303	303
AEBP1	0.739998	8.88323e-54	1.27106e-50	303	303
AEBP2	0.0239233	0.678311	0.766943	303	303
AEN	0.0348348	0.545815	0.657433	303	303
AES	-0.0368776	0.522505	0.636397	303	303
AFAP1L1	0.077393	0.179071	0.283749	303	303
AFAP1L2	0.158851	0.00558346	0.0166391	303	303
AFAP1	0.537264	4.64482e-24	3.55134e-22	303	303
AFARP1	-0.0347469	0.546829	0.658298	303	266
AFF1	0.281891	6.09789e-07	5.96159e-06	303	303
AFF2	0.0353673	0.53969	0.651898	303	303
AFF3	0.0874998	0.128581	0.218025	303	303
AFF4	0.234773	3.66542e-05	0.000223654	303	303
AFG3L1	-0.0645615	0.262569	0.381337	303	303
AFG3L2	-0.129463	0.0242136	0.0563516	303	303
AFMID	-0.115197	0.0451113	0.0937028	303	303
AFM	-0.0218009	0.705458	0.787933	303	24
AFP	0.00229803	0.968224	0.97858	303	105
AFTPH	-0.0619189	0.282647	0.403432	303	303
AG2	0.401681	3.55088e-13	9.78421e-12	303	303
AGAP11	0.152094	0.00800209	0.0225264	303	303
AGAP1	0.121962	0.033826	0.0742453	303	303
AGAP2	0.305794	5.58567e-08	6.9369e-07	303	303
AGAP3	0.172534	0.00258251	0.00869022	303	303
AGAP4	-0.00662803	0.908526	0.938332	303	303
AGAP5	0.0341245	0.554039	0.663905	303	303
AGAP6	0.00841371	0.884037	0.92038	303	303
AGAP7	-0.0458736	0.426244	0.549136	303	303
AGAP8	-0.122441	0.0331277	0.0729969	303	303
AGA	-0.0301169	0.601536	0.705584	303	303
AGBL1	-0.0786561	0.172059	0.2749	303	117
AGBL2	-0.146557	0.0106384	0.0285477	303	303
AGBL3	-0.14463	0.0117215	0.0309224	303	303
AGBL4	-0.189672	0.000906239	0.00356446	303	274
AGBL5	-0.201831	0.00040751	0.00180198	303	303
AGER	-0.172905	0.00252711	0.00853893	303	303
AGFG1	0.13614	0.0177388	0.0436059	303	303
AGFG2	-0.081033	0.159422	0.258691	303	303
AGGF1	-0.111346	0.0528423	0.107063	303	303
AGK	-0.0485157	0.400061	0.524169	303	303
AGL	-0.000960973	0.986709	0.991352	303	303
AGMAT	-0.309317	3.85448e-08	4.9559e-07	303	303
AGPAT1	0.0828384	0.1503	0.246889	303	303
AGPAT2	-0.096133	0.0948539	0.170996	303	303
AGPAT3	0.0646484	0.261926	0.380873	303	303
AGPAT4	0.0922343	0.109091	0.191778	303	303
AGPAT5	-0.00816061	0.887502	0.923028	303	303
AGPAT6	0.0114211	0.843052	0.890767	303	303
AGPAT9	0.154247	0.00714569	0.0205016	303	303
AGPHD1	-0.105619	0.0663523	0.128383	303	303
AGPS	-0.0485221	0.399999	0.524122	303	303
AGR2	-0.198299	0.00051652	0.00221041	303	297
AGR3	-0.128817	0.0249365	0.0578024	303	277
AGRN	0.11905	0.0383495	0.081987	303	303
AGRP	-0.0599486	0.298274	0.420481	303	255
AGTPBP1	0.00302828	0.958134	0.972607	303	303
AGTR1	0.63448	1.54708e-35	3.52171e-33	303	298
AGTR2	-0.116428	0.0428505	0.08993	303	124
AGTRAP	-0.266313	2.58003e-06	2.17247e-05	303	303
AGT	0.119783	0.037166	0.0799516	303	300
AGXT2L1	-0.145354	0.0113035	0.0300029	303	182
AGXT2L2	0.0509683	0.376638	0.500717	303	303
AGXT2	-0.0861154	0.134762	0.226491	303	17
AGXT	-0.136442	0.0174853	0.0430937	303	103
AHCTF1	-0.0605487	0.293455	0.415236	303	303
AHCYL1	-0.118343	0.0395224	0.0840549	303	303
AHCYL2	0.242348	2.00042e-05	0.000132252	303	303
AHCY	-0.238177	2.79913e-05	0.000177388	303	303
AHDC1	0.0901702	0.117281	0.203339	303	303
AHI1	-0.124921	0.0297039	0.0666599	303	303
AHNAK2	0.256427	6.15568e-06	4.70651e-05	303	303
AHNAK	0.29221	2.23188e-07	2.39984e-06	303	303
AHRR	0.118986	0.0384546	0.0821501	303	303
AHR	0.184858	0.00122752	0.00463083	303	303
AHSA1	-0.232272	4.4575e-05	0.000264727	303	303
AHSA2	-0.0157284	0.785108	0.848793	303	303
AHSG	-0.0306171	0.595508	0.700647	303	232
AHSP	0.116214	0.0432362	0.0905118	303	156
AICDA	0.101721	0.0770752	0.145233	303	154
AIDA	0.0883792	0.124771	0.213096	303	303
AIF1L	0.151208	0.0083801	0.0233607	303	303
AIF1	0.226436	6.97824e-05	0.000391673	303	303
AIFM1	-0.220835	0.000106132	0.000565737	303	303
AIFM2	-0.0882	0.12554	0.214155	303	303
AIFM3	-0.0930403	0.106017	0.187477	303	302
AIG1	-0.190107	0.000881426	0.0034819	303	303
AIM1L	-0.230096	5.27543e-05	0.000307112	303	303
AIM1	0.0883654	0.12483	0.213161	303	303
AIM2	0.0361912	0.53028	0.643481	303	297
AIMP1	-0.0709292	0.218283	0.330593	303	303
AIMP2	-0.253211	8.10697e-06	5.96958e-05	303	303
AIPL1	-0.0884075	0.12465	0.212944	303	195
AIP	-0.132815	0.0207454	0.0496323	303	303
AIRE	-0.0814492	0.157283	0.255967	303	169
AJAP1	0.377282	1.09948e-11	2.54621e-10	303	285
AK1	-0.065915	0.252674	0.370567	303	303
AK2	-0.165048	0.0039656	0.0124708	303	303
AK3L1	-0.0109467	0.849493	0.89521	303	303
AK3	-0.0615951	0.285177	0.406103	303	303
AK5	0.552355	1.33836e-25	1.19155e-23	303	300
AK7	-0.316529	1.77629e-08	2.43884e-07	303	303
AKAP10	0.10788	0.0607131	0.119505	303	303
AKAP11	0.244331	1.70169e-05	0.000115046	303	303
AKAP12	0.401627	3.579e-13	9.84814e-12	303	303
AKAP13	0.38594	3.35888e-12	8.3792e-11	303	303
AKAP14	-0.308607	4.15524e-08	5.31532e-07	303	248
AKAP1	-0.222782	9.18492e-05	0.000497276	303	303
AKAP2	0.503587	6.89193e-21	3.96721e-19	303	303
AKAP3	-0.0992598	0.0845407	0.156228	303	303
AKAP4	-0.151452	0.00827458	0.0231471	303	99
AKAP5	0.125917	0.0284158	0.0642757	303	303
AKAP6	0.0294011	0.610208	0.712793	303	303
AKAP7	-0.0720659	0.210976	0.321805	303	303
AKAP8L	-0.14127	0.0138449	0.035543	303	303
AKAP8	-0.12027	0.0363957	0.0786746	303	303
AKAP9	0.0915582	0.111722	0.195514	303	303
AKD1	-0.149953	0.00894279	0.0246922	303	303
AKIRIN1	-0.00288194	0.960156	0.973561	303	303
AKIRIN2	-0.201696	0.000411225	0.00181606	303	303
AKNAD1	-0.034505	0.549626	0.660474	303	110
AKNA	0.118553	0.03917	0.0834204	303	303
AKR1A1	-0.134954	0.0187639	0.0457163	303	303
AKR1B10	0.0372992	0.517759	0.631884	303	261
AKR1B15	-0.0240465	0.676748	0.765997	303	194
AKR1B1	0.0229772	0.690363	0.776141	303	303
AKR1C1	0.119103	0.0382633	0.0818516	303	299
AKR1C2	0.161722	0.00477181	0.014596	303	302
AKR1C3	0.0235937	0.682501	0.769752	303	303
AKR1C4	-0.0234918	0.683798	0.770754	303	96
AKR1CL1	0.113766	0.0478664	0.0985467	303	93
AKR1D1	0.116933	0.0419498	0.0883172	303	89
AKR1E2	-0.043821	0.447254	0.567697	303	296
AKR7A2	-0.183411	0.0013428	0.00499879	303	303
AKR7A3	-0.197005	0.000562815	0.00238253	303	302
AKR7L	-0.12704	0.0270222	0.0616174	303	300
AKT1S1	0.112322	0.0507861	0.103716	303	303
AKT1	0.0164683	0.775264	0.84165	303	303
AKT2	-0.0567133	0.325158	0.448871	303	303
AKT3	0.441734	6.65569e-16	2.45537e-14	303	303
AKTIP	0.0270498	0.639075	0.736591	303	303
ALAD	0.135038	0.0186902	0.0455921	303	303
ALAS1	-0.267491	2.32062e-06	1.97563e-05	303	303
ALAS2	0.0634003	0.271268	0.391191	303	260
ALB	0.147096	0.0103515	0.0278975	303	252
ALCAM	0.10315	0.0729903	0.138815	303	303
ALDH16A1	-0.0198855	0.730284	0.807308	303	303
ALDH18A1	0.0420216	0.466146	0.585041	303	303
ALDH1A1	0.12589	0.0284505	0.0643323	303	303
ALDH1A2	0.342871	8.76107e-10	1.52307e-08	303	303
ALDH1A3	0.529685	2.58106e-23	1.85318e-21	303	303
ALDH1B1	0.376739	1.18291e-11	2.72369e-10	303	303
ALDH1L1	-0.0934288	0.10456	0.185266	303	301
ALDH1L2	0.372744	2.01865e-11	4.46276e-10	303	303
ALDH2	0.0836653	0.146256	0.241793	303	303
ALDH3A1	-0.116934	0.0419496	0.0883172	303	299
ALDH3A2	0.0217307	0.706363	0.788557	303	303
ALDH3B1	-0.052387	0.363482	0.488151	303	303
ALDH3B2	-0.0273816	0.634967	0.733343	303	303
ALDH4A1	-0.166563	0.003641	0.0115846	303	303
ALDH5A1	-0.238835	2.65575e-05	0.000169481	303	303
ALDH6A1	-0.00534835	0.926131	0.949936	303	303
ALDH7A1	-0.0716444	0.213665	0.325115	303	303
ALDH8A1	-0.0670475	0.244596	0.361099	303	298
ALDH9A1	-0.175955	0.00211073	0.00733046	303	303
ALDOA	-0.127974	0.0259078	0.0595645	303	303
ALDOB	-0.00437193	0.939588	0.960102	303	268
ALDOC	0.121972	0.0338125	0.0742281	303	303
ALG10B	-0.204479	0.00034025	0.00154233	303	303
ALG10	-0.211724	0.000205312	0.0010041	303	303
ALG11	0.0240823	0.676294	0.765613	303	303
ALG12	0.126854	0.0272486	0.0620208	303	303
ALG13	-0.083013	0.149439	0.245777	303	303
ALG14	-0.12368	0.0313767	0.0698002	303	303
ALG1L2	-0.156392	0.0063747	0.0185959	303	228
ALG1L	-0.27123	1.65223e-06	1.45291e-05	303	286
ALG1	-0.0842966	0.143226	0.237607	303	303
ALG2	-0.0142854	0.804406	0.862748	303	303
ALG3	-0.229659	5.45576e-05	0.000315958	303	303
ALG5	-0.0414159	0.472602	0.590886	303	303
ALG6	-0.241995	2.05868e-05	0.000135656	303	303
ALG8	-0.165813	0.00379852	0.0120227	303	303
ALG9	-0.0245438	0.670451	0.761667	303	303
ALKBH1	-0.15961	0.00535752	0.0160564	303	303
ALKBH2	-0.305614	5.69197e-08	7.06016e-07	303	303
ALKBH3	-0.0672299	0.243313	0.359787	303	303
ALKBH4	-0.157788	0.00591411	0.0174737	303	303
ALKBH5	-0.0891832	0.121364	0.208487	303	303
ALKBH6	-0.221759	9.91098e-05	0.000532127	303	303
ALKBH7	-0.0521415	0.365738	0.490355	303	303
ALKBH8	0.158936	0.00555779	0.0165799	303	303
ALK	0.0835919	0.146612	0.242321	303	302
ALLC	-0.158839	0.00558705	0.0166448	303	157
ALMS1P	-0.138355	0.0159537	0.0399232	303	280
ALMS1	-0.0643059	0.264467	0.383371	303	303
ALOX12B	-0.178732	0.0017872	0.00637257	303	265
ALOX12P2	-0.11805	0.0400173	0.0849361	303	301
ALOX12	-0.104039	0.07054	0.134872	303	303
ALOX15B	0.0879926	0.126435	0.215241	303	302
ALOX15	-0.0996243	0.0833997	0.154491	303	272
ALOX5AP	0.221539	0.000100744	0.000540467	303	303
ALOX5	0.188206	0.00099473	0.00386321	303	303
ALOXE3	-0.249423	1.11613e-05	7.92005e-05	303	296
ALPI	-0.128944	0.0247932	0.0575234	303	128
ALPK1	0.027835	0.629371	0.728739	303	303
ALPK2	0.635743	1.03014e-35	2.37192e-33	303	302
ALPK3	0.117372	0.0411814	0.0869539	303	303
ALPL	-0.215883	0.000152437	0.000774637	303	303
ALPPL2	-0.215343	0.000158494	0.000801151	303	288
ALPP	-0.0948618	0.0993234	0.177623	303	287
ALS2CL	0.139998	0.014733	0.0373708	303	303
ALS2CR11	-0.11528	0.0449569	0.0934595	303	298
ALS2CR12	-0.267965	2.2235e-06	1.90184e-05	303	277
ALS2CR4	-0.109895	0.0560293	0.112137	303	303
ALS2CR8	-0.0428816	0.457063	0.576458	303	303
ALS2	-0.0185824	0.747337	0.82121	303	303
ALX1	-0.179252	0.00173181	0.00620048	303	204
ALX3	-0.0950575	0.0986245	0.176602	303	303
ALX4	-0.0672814	0.24295	0.359411	303	193
AMAC1L2	-0.0338118	0.557678	0.666989	303	249
AMAC1L3	-0.0668944	0.245678	0.362375	303	244
AMAC1	-0.0754174	0.190459	0.29765	303	67
AMACR	0.0696831	0.2265	0.340301	303	303
AMBN	-0.092744	0.107139	0.189044	303	28
AMBP	-0.14735	0.0102188	0.0276102	303	291
AMBRA1	0.0279704	0.627705	0.727588	303	303
AMD1	-0.168292	0.00329995	0.0106672	303	303
AMDHD1	-0.0385605	0.503691	0.618901	303	296
AMDHD2	0.0570892	0.321956	0.445464	303	303
AMELX	-0.0507393	0.378789	0.502843	303	45
AMFR	0.055728	0.333648	0.45737	303	303
AMHR2	-0.192231	0.000768954	0.00310746	303	237
AMH	-0.0481489	0.403637	0.527577	303	300
AMICA1	0.300701	9.46782e-08	1.11696e-06	303	303
AMIGO1	-0.0259367	0.652936	0.74809	303	303
AMIGO2	0.3609	9.436e-11	1.92291e-09	303	303
AMIGO3	-0.0581228	0.313258	0.436171	303	303
AMMECR1L	0.168903	0.00318661	0.0103661	303	303
AMMECR1	-0.143098	0.0126511	0.0328997	303	303
AMN1	-0.225311	7.59769e-05	0.00042324	303	303
AMN	-0.144002	0.012095	0.0317296	303	303
AMOTL1	0.40992	1.04383e-13	3.066e-12	303	303
AMOTL2	0.4225	1.50673e-14	4.79855e-13	303	303
AMOT	0.301237	8.96059e-08	1.06527e-06	303	303
AMPD1	0.151585	0.00821729	0.023007	303	159
AMPD2	0.0411573	0.475375	0.593463	303	303
AMPD3	0.107304	0.0621126	0.12171	303	303
AMPH	0.210248	0.000227881	0.00109422	303	303
AMTN	0.00165108	0.977167	0.984588	303	45
AMT	-0.0889726	0.122249	0.209576	303	303
AMY1A	-0.13864	0.0157355	0.0394857	303	295
AMY2A	-0.109292	0.057397	0.114281	303	215
AMY2B	-0.0595383	0.301599	0.423532	303	303
AMZ1	0.292855	2.09302e-07	2.26879e-06	303	302
AMZ2P1	-0.0614118	0.286615	0.407775	303	303
AMZ2	-0.2	0.000461009	0.00200498	303	303
ANAPC10	-0.12579	0.0285778	0.0645327	303	303
ANAPC11	-0.236245	3.26347e-05	0.000203087	303	303
ANAPC13	-0.0545581	0.343911	0.468327	303	303
ANAPC16	-0.130349	0.0232508	0.0545007	303	303
ANAPC1	0.0386346	0.502871	0.618316	303	303
ANAPC2	-0.117125	0.0416129	0.0877093	303	303
ANAPC4	-0.00669329	0.90763	0.937877	303	303
ANAPC5	-0.188133	0.000999366	0.00387896	303	303
ANAPC7	-0.310351	3.45375e-08	4.48093e-07	303	303
ANGEL1	0.0144041	0.802813	0.861553	303	303
ANGEL2	-0.0922631	0.10898	0.191616	303	303
ANGPT1	0.566503	4.07082e-27	4.03697e-25	303	303
ANGPT2	0.0769969	0.181313	0.286395	303	303
ANGPT4	0.174545	0.00229474	0.00785515	303	227
ANGPTL1	0.341918	9.81866e-10	1.68976e-08	303	303
ANGPTL2	0.633343	2.22753e-35	4.74701e-33	303	303
ANGPTL3	-0.0421603	0.464674	0.583778	303	196
ANGPTL4	0.181429	0.00151692	0.00555014	303	303
ANGPTL5	0.0644698	0.263249	0.381992	303	157
ANGPTL6	-0.0353214	0.540217	0.652298	303	299
ANGPTL7	0.268824	2.05718e-06	1.77093e-05	303	232
ANG	0.0772651	0.179793	0.284712	303	303
ANK1	-0.0623192	0.279541	0.400069	303	303
ANK2	0.0514731	0.371923	0.496327	303	303
ANK3	0.046339	0.421561	0.545347	303	303
ANKAR	-0.16438	0.00411695	0.0128861	303	303
ANKDD1A	0.00353332	0.95116	0.9679	303	303
ANKFN1	-0.224291	8.20387e-05	0.000451856	303	223
ANKFY1	0.238404	2.74866e-05	0.000174686	303	303
ANKHD1-EIF4EBP3	0.100217	0.0815697	0.151803	303	303
ANKHD1	0.0405303	0.482131	0.599841	303	303
ANKH	0.22307	8.98961e-05	0.000488684	303	303
ANKIB1	0.178537	0.00180826	0.0064328	303	303
ANKK1	-0.182773	0.00139674	0.00517085	303	298
ANKLE1	0.00641119	0.911506	0.940135	303	303
ANKLE2	0.16177	0.00475932	0.0145644	303	303
ANKMY1	-0.190176	0.000877557	0.00347073	303	303
ANKMY2	0.053716	0.351421	0.475837	303	303
ANKRA2	-0.203621	0.000360809	0.00161875	303	303
ANKRD10	-0.0400828	0.486985	0.604308	303	303
ANKRD11	0.0859692	0.135428	0.227458	303	303
ANKRD12	0.161069	0.00494647	0.0150589	303	303
ANKRD13A	0.105799	0.0658874	0.127596	303	303
ANKRD13B	0.0842191	0.143595	0.238104	303	303
ANKRD13C	0.191954	0.000782823	0.0031508	303	303
ANKRD13D	-0.155775	0.00658861	0.0191086	303	303
ANKRD16	-0.223685	8.58552e-05	0.000469648	303	303
ANKRD17	0.076872	0.182024	0.287315	303	303
ANKRD19	0.115446	0.0446474	0.0929126	303	303
ANKRD1	0.382623	5.31259e-12	1.2931e-10	303	278
ANKRD20A3	-0.139932	0.0147799	0.037468	303	288
ANKRD20A4	-0.107994	0.0604412	0.119029	303	206
ANKRD20B	-0.0988967	0.0856902	0.157945	303	272
ANKRD22	0.0887451	0.123211	0.21099	303	303
ANKRD23	-0.0706516	0.220095	0.332835	303	303
ANKRD24	0.0460479	0.424487	0.547666	303	302
ANKRD26P1	-0.0329635	0.567609	0.675279	303	186
ANKRD26	0.00897331	0.876384	0.915137	303	303
ANKRD27	0.0495722	0.389866	0.513937	303	303
ANKRD28	0.0329347	0.567948	0.675562	303	303
ANKRD29	0.318596	1.41714e-08	1.97964e-07	303	303
ANKRD2	0.108451	0.059355	0.117328	303	294
ANKRD30A	0.0228192	0.692384	0.777588	303	33
ANKRD30B	0.0670912	0.244289	0.360778	303	141
ANKRD31	-0.169081	0.00315415	0.0102772	303	252
ANKRD32	-0.171873	0.0026841	0.00896481	303	303
ANKRD33	-0.129657	0.0239993	0.0559471	303	259
ANKRD34A	0.201027	0.000430231	0.00188917	303	303
ANKRD34B	-0.035069	0.543117	0.655128	303	263
ANKRD34C	-0.0567777	0.324607	0.448265	303	129
ANKRD35	-0.0313029	0.58729	0.69334	303	303
ANKRD36BP1	0.211317	0.000211317	0.00102795	303	303
ANKRD36B	-0.0814056	0.157506	0.256226	303	303
ANKRD36	-0.0357582	0.535216	0.648056	303	303
ANKRD37	-0.00658227	0.909155	0.93872	303	303
ANKRD39	-0.250746	9.98746e-06	7.1735e-05	303	303
ANKRD40	0.0836629	0.146268	0.241793	303	303
ANKRD42	-0.0871498	0.130123	0.220116	303	303
ANKRD43	-0.0267658	0.6426	0.739548	303	303
ANKRD44	0.262701	3.55923e-06	2.9054e-05	303	303
ANKRD45	-0.310605	3.36152e-08	4.37259e-07	303	303
ANKRD46	-0.060522	0.293668	0.415479	303	303
ANKRD49	-0.0651292	0.258387	0.377037	303	303
ANKRD50	0.395635	8.53686e-13	2.27105e-11	303	303
ANKRD52	0.0158615	0.783336	0.847654	303	303
ANKRD53	0.0211156	0.714307	0.794591	303	303
ANKRD54	-0.250506	1.01913e-05	7.30159e-05	303	303
ANKRD55	0.185053	0.0012127	0.00459188	303	221
ANKRD56	-0.0985761	0.0867152	0.159438	303	302
ANKRD57	0.284488	4.75312e-07	4.77265e-06	303	303
ANKRD58	-0.139137	0.0153618	0.0386737	303	303
ANKRD5	-0.300538	9.62711e-08	1.13308e-06	303	303
ANKRD6	0.0383439	0.506093	0.621052	303	303
ANKRD7	-0.098109	0.0882263	0.161564	303	285
ANKRD9	0.00734428	0.898692	0.93104	303	303
ANKS1A	0.0696439	0.226762	0.340542	303	303
ANKS1B	0.039551	0.492786	0.609766	303	303
ANKS3	0.00259516	0.964118	0.976397	303	303
ANKS4B	-0.11073	0.0541761	0.109159	303	62
ANKS6	0.0728485	0.206049	0.315902	303	303
ANKZF1	-0.141852	0.0134546	0.0346725	303	303
ANLN	-0.144269	0.0119352	0.0313926	303	303
ANO10	0.0273264	0.635649	0.73391	303	303
ANO1	0.00515445	0.928802	0.951555	303	303
ANO2	0.190425	0.00086364	0.00342312	303	302
ANO3	-0.0967841	0.0926274	0.167889	303	285
ANO4	0.269188	1.99033e-06	1.72152e-05	303	277
ANO5	0.0539861	0.349	0.473496	303	303
ANO6	0.425076	1.00362e-14	3.25316e-13	303	303
ANO7	0.00662789	0.908528	0.938332	303	303
ANO8	0.0849791	0.140003	0.233498	303	303
ANO9	-0.0710186	0.217703	0.32998	303	303
ANP32A	-0.193715	0.000698394	0.00285573	303	303
ANP32B	-0.14497	0.0115235	0.0304979	303	303
ANP32C	-0.0953702	0.0975161	0.174961	303	237
ANP32D	-0.0901954	0.117178	0.203196	303	52
ANP32E	-0.100873	0.0795854	0.148903	303	303
ANPEP	0.127678	0.0262561	0.0601925	303	303
ANTXR1	0.725938	7.39046e-51	6.99648e-48	303	303
ANTXR2	0.701541	3.36315e-46	1.98149e-43	303	303
ANTXRL	-0.134669	0.0190186	0.0462018	303	240
ANUBL1	-0.137813	0.0163749	0.0407886	303	303
ANXA10	-0.143887	0.0121643	0.0318655	303	140
ANXA11	0.100635	0.0803003	0.149926	303	303
ANXA13	0.175255	0.00220031	0.00758372	303	294
ANXA1	0.163793	0.00425423	0.0132413	303	303
ANXA2P1	0.194833	0.000649254	0.00268494	303	303
ANXA2P2	0.327172	5.4502e-09	8.17204e-08	303	303
ANXA2P3	-0.00957908	0.868112	0.90876	303	219
ANXA2	0.312127	2.85714e-08	3.78033e-07	303	303
ANXA3	0.123795	0.031219	0.0695175	303	303
ANXA4	0.0191649	0.739698	0.815544	303	303
ANXA5	0.280316	7.08402e-07	6.80936e-06	303	303
ANXA6	0.365223	5.41379e-11	1.13322e-09	303	303
ANXA7	0.0410422	0.476611	0.594656	303	303
ANXA8L1	0.15194	0.00806644	0.0226789	303	24
ANXA8L2	0.36292	7.2858e-11	1.50153e-09	303	301
ANXA8	0.310863	3.27039e-08	4.26513e-07	303	299
ANXA9	0.102153	0.0758201	0.143313	303	303
AOAH	0.264678	2.98632e-06	2.47505e-05	303	303
AOC2	-0.136761	0.017221	0.0425418	303	303
AOC3	0.493453	5.31895e-20	2.77472e-18	303	303
AOX1	0.38437	4.1756e-12	1.03012e-10	303	303
AOX2P	-0.0552614	0.337717	0.461628	303	7
AP1AR	-0.0454086	0.430953	0.553246	303	303
AP1B1	0.0653545	0.25674	0.375128	303	303
AP1G1	0.0129726	0.822066	0.87631	303	303
AP1G2	-0.140143	0.0146291	0.0371749	303	303
AP1M1	0.0141405	0.80635	0.86413	303	303
AP1M2	-0.22732	6.52464e-05	0.000370154	303	303
AP1S1	-0.171705	0.00271052	0.009045	303	303
AP1S2	0.106933	0.0630266	0.123085	303	303
AP1S3	-0.0974964	0.0902399	0.164515	303	303
AP2A1	0.21304	0.000186954	0.000924478	303	303
AP2A2	0.0593767	0.302916	0.42502	303	303
AP2B1	0.118326	0.0395507	0.0840972	303	303
AP2M1	0.0490537	0.39485	0.51916	303	303
AP2S1	-0.0675587	0.24101	0.357199	303	303
AP3B1	0.0297539	0.605927	0.709364	303	303
AP3B2	-0.0847499	0.141079	0.234787	303	302
AP3D1	0.126682	0.0274604	0.0624105	303	303
AP3M1	0.0738593	0.199808	0.308672	303	303
AP3M2	-0.240436	2.33529e-05	0.000151688	303	303
AP3S1	0.105225	0.067378	0.12991	303	303
AP3S2	-0.200067	0.000458949	0.00199732	303	303
AP4B1	-0.151925	0.00807307	0.0226943	303	303
AP4E1	0.162324	0.00461573	0.0141879	303	303
AP4M1	-0.100746	0.0799654	0.149428	303	303
AP4S1	-0.0232652	0.686687	0.773097	303	303
APAF1	0.124344	0.0304719	0.0681568	303	303
APBA1	0.135237	0.0185148	0.0452414	303	303
APBA2	0.111018	0.0535489	0.108189	303	303
APBA3	0.00239212	0.966923	0.977829	303	303
APBB1IP	0.266642	2.50495e-06	2.11548e-05	303	303
APBB1	0.127951	0.0259345	0.059619	303	303
APBB2	0.516033	5.09546e-22	3.27155e-20	303	303
APBB3	-0.0367352	0.524113	0.637968	303	303
APC2	0.0290895	0.614	0.715928	303	303
APCDD1L	0.44845	2.13587e-16	8.13418e-15	303	301
APCDD1	0.315884	1.9052e-08	2.60858e-07	303	303
APCS	-0.137434	0.0166759	0.0414405	303	42
APC	0.224034	8.36353e-05	0.000459409	303	303
APEH	-0.195568	0.000618725	0.00257785	303	303
APEX1	-0.0998876	0.0825834	0.153319	303	303
APEX2	-0.26188	3.82707e-06	3.10004e-05	303	303
APH1A	-0.0831122	0.148952	0.245243	303	303
APH1B	-0.0062477	0.913754	0.941567	303	303
API5	-0.122161	0.0335349	0.0737158	303	303
APIP	-0.192192	0.000770893	0.00311278	303	303
APITD1	-0.393542	1.15187e-12	3.0202e-11	303	303
APLF	-0.0656024	0.254937	0.373065	303	303
APLNR	0.583233	5.23799e-29	6.24568e-27	303	303
APLN	0.042969	0.456145	0.575552	303	303
APLP1	-0.0430263	0.455544	0.574993	303	303
APLP2	0.110669	0.0543102	0.109361	303	303
APOA1BP	-0.196424	0.000584836	0.00246071	303	303
APOA1	-0.0235928	0.682513	0.769752	303	303
APOA2	0.00296368	0.959026	0.972846	303	68
APOA4	-0.116514	0.0426952	0.0896603	303	32
APOA5	-0.113256	0.0488812	0.100244	303	170
APOB48R	0.245983	1.48548e-05	0.000102312	303	303
APOBEC1	-0.160566	0.00508503	0.0153981	303	63
APOBEC2	-0.0709396	0.218216	0.330548	303	298
APOBEC3A	-0.04742	0.410801	0.534743	303	301
APOBEC3B	-0.118867	0.0386496	0.0824965	303	303
APOBEC3C	0.173325	0.0024656	0.00835857	303	303
APOBEC3D	0.0472456	0.412525	0.536534	303	303
APOBEC3F	-0.0717961	0.212695	0.323909	303	303
APOBEC3G	0.027477	0.633788	0.732351	303	303
APOBEC3H	0.0164482	0.775531	0.841755	303	299
APOBEC4	-0.322181	9.53854e-09	1.37862e-07	303	232
APOB	0.385223	3.71032e-12	9.21006e-11	303	247
APOC1P1	-0.118989	0.0384491	0.0821472	303	154
APOC1	0.0434756	0.450847	0.570739	303	303
APOC2	0.0928865	0.106598	0.188388	303	303
APOC3	-0.0679355	0.23839	0.35412	303	59
APOC4	-0.12856	0.0252288	0.0583178	303	177
APOD	0.344012	7.64089e-10	1.33796e-08	303	303
APOE	0.0913237	0.112647	0.196837	303	303
APOF	-0.253765	7.73339e-06	5.74399e-05	303	175
APOH	-0.0498522	0.387191	0.511455	303	116
APOL1	0.0828346	0.150319	0.246899	303	303
APOL2	0.094151	0.101895	0.181339	303	303
APOL3	0.180774	0.00157886	0.0057411	303	303
APOL4	0.0288809	0.616545	0.71798	303	303
APOL5	0.0790546	0.16989	0.272107	303	47
APOL6	0.146635	0.0105961	0.0284531	303	303
APOLD1	0.2792	7.87386e-07	7.46823e-06	303	303
APOM	-0.0788418	0.171046	0.273521	303	303
APOOL	0.0254276	0.659316	0.753298	303	303
APOO	-0.374842	1.52622e-11	3.44681e-10	303	303
APPBP2	0.0370944	0.520061	0.634076	303	303
APPL1	0.000788029	0.989101	0.992967	303	303
APPL2	-0.0743246	0.196982	0.305069	303	303
APP	0.290172	2.73049e-07	2.88791e-06	303	303
APRT	-0.154065	0.00721465	0.0206581	303	303
APTX	-0.279876	7.38622e-07	7.05583e-06	303	303
AQP10	-0.0646774	0.261712	0.380644	303	144
AQP11	-0.172935	0.00252266	0.00852748	303	303
AQP12A	-0.167834	0.00338731	0.0108951	303	147
AQP12B	-0.161002	0.00496481	0.015101	303	256
AQP1	0.558595	2.92707e-26	2.75282e-24	303	303
AQP2	-0.179694	0.00168606	0.00607297	303	288
AQP3	-0.149096	0.00934654	0.0255953	303	303
AQP4	-0.204518	0.000339326	0.00153897	303	282
AQP5	-0.196926	0.000565747	0.00239094	303	303
AQP6	-0.191804	0.000790451	0.00317385	303	302
AQP7P1	0.18684	0.00108429	0.00417221	303	230
AQP7P3	0.109119	0.0577953	0.114857	303	73
AQP7	0.207617	0.000273955	0.00128401	303	284
AQP8	-0.0543738	0.345545	0.469748	303	202
AQP9	0.269432	1.94658e-06	1.68513e-05	303	303
AQPEP	0.107421	0.0618261	0.121291	303	269
AQR	0.0797444	0.166184	0.267367	303	303
ARAF	-0.142877	0.0127902	0.033198	303	303
ARAP1	0.177467	0.00192851	0.006793	303	303
ARAP2	0.103776	0.0712599	0.136041	303	303
ARAP3	-0.0967178	0.0928522	0.168185	303	303
ARCN1	0.205989	0.000306668	0.0014119	303	303
ARC	0.0534675	0.353656	0.477864	303	303
AREG	0.0858472	0.135985	0.228188	303	300
ARF1	-0.149891	0.00897156	0.0247614	303	303
ARF3	0.0165086	0.774728	0.841364	303	303
ARF4	0.10976	0.0563319	0.112596	303	303
ARF5	-0.192783	0.000741948	0.00301228	303	303
ARF6	0.0138003	0.810921	0.86808	303	303
ARFGAP1	0.045437	0.430664	0.553035	303	303
ARFGAP2	-0.19197	0.000782014	0.00314817	303	303
ARFGAP3	0.13038	0.023218	0.0544553	303	303
ARFGEF1	0.0570732	0.322092	0.44559	303	303
ARFGEF2	0.0893146	0.120814	0.207791	303	303
ARFIP1	0.0333998	0.562491	0.671303	303	303
ARFIP2	-0.187376	0.00104831	0.0040501	303	303
ARFRP1	0.0357766	0.535004	0.64784	303	303
ARG1	-0.0362889	0.52917	0.642445	303	197
ARG2	-0.0896115	0.119579	0.20602	303	303
ARGFXP2	0.111997	0.051464	0.104801	303	294
ARGFX	-0.0832544	0.148255	0.244452	303	35
ARGLU1	-0.0678539	0.238956	0.354654	303	303
ARHGAP10	0.228336	6.03826e-05	0.000346189	303	303
ARHGAP11A	-0.118318	0.0395634	0.0841063	303	303
ARHGAP11B	-0.0455582	0.429435	0.552005	303	303
ARHGAP12	0.12008	0.0366944	0.0791326	303	303
ARHGAP15	0.23396	3.90708e-05	0.000235956	303	303
ARHGAP17	0.0737688	0.200361	0.309384	303	303
ARHGAP18	0.342364	9.30922e-10	1.60899e-08	303	303
ARHGAP19	0.140821	0.0141531	0.036181	303	303
ARHGAP1	0.218812	0.000123172	0.000645568	303	303
ARHGAP20	0.418952	2.62226e-14	8.22052e-13	303	303
ARHGAP21	0.357358	1.47824e-10	2.91744e-09	303	303
ARHGAP22	0.259283	4.80573e-06	3.78861e-05	303	303
ARHGAP23	0.292717	2.1221e-07	2.29659e-06	303	303
ARHGAP24	0.408429	1.306e-13	3.81368e-12	303	303
ARHGAP25	0.121469	0.0345588	0.0754694	303	303
ARHGAP26	-0.0988352	0.0858859	0.15823	303	303
ARHGAP27	-0.00278537	0.96149	0.974478	303	303
ARHGAP28	0.377121	1.12355e-11	2.59597e-10	303	303
ARHGAP29	0.282177	5.9337e-07	5.82381e-06	303	303
ARHGAP30	0.218603	0.000125072	0.000653652	303	303
ARHGAP31	0.529164	2.89926e-23	2.06683e-21	303	303
ARHGAP32	0.118709	0.0389112	0.082931	303	303
ARHGAP33	-0.117277	0.0413474	0.0872324	303	303
ARHGAP36	-0.153054	0.00760928	0.021612	303	214
ARHGAP39	-0.0983617	0.0874061	0.160386	303	303
ARHGAP42	0.356525	1.64158e-10	3.21134e-09	303	303
ARHGAP4	-0.0881247	0.125864	0.214616	303	303
ARHGAP5	0.192924	0.000735229	0.00298889	303	303
ARHGAP6	0.360729	9.64287e-11	1.96307e-09	303	303
ARHGAP8	-0.0248879	0.666106	0.758634	303	303
ARHGAP9	0.218427	0.000126689	0.000661065	303	303
ARHGDIA	0.00658084	0.909175	0.93872	303	303
ARHGDIB	0.230237	5.2182e-05	0.000304578	303	303
ARHGDIG	0.0521391	0.36576	0.490355	303	260
ARHGEF10L	0.0721652	0.210346	0.321114	303	303
ARHGEF10	0.341409	1.04322e-09	1.78819e-08	303	303
ARHGEF11	0.0100036	0.862324	0.904591	303	303
ARHGEF12	0.23633	3.24163e-05	0.000202042	303	303
ARHGEF15	0.4356	1.83932e-15	6.52129e-14	303	303
ARHGEF16	-0.0957837	0.0960657	0.172808	303	303
ARHGEF17	0.151659	0.00818565	0.0229303	303	303
ARHGEF18	0.189298	0.000928108	0.00364118	303	303
ARHGEF19	-0.190095	0.00088206	0.00348372	303	303
ARHGEF1	0.0667363	0.246798	0.363546	303	303
ARHGEF2	-0.0601618	0.296556	0.41853	303	303
ARHGEF33	-0.119879	0.0370134	0.0796918	303	303
ARHGEF35	0.109113	0.0578098	0.114863	303	303
ARHGEF37	0.12822	0.0256212	0.0590207	303	303
ARHGEF38	-0.175063	0.00222551	0.0076482	303	185
ARHGEF3	-0.00754092	0.895994	0.929159	303	303
ARHGEF4	-0.100225	0.0815455	0.151786	303	303
ARHGEF5	0.0889247	0.122451	0.209868	303	303
ARHGEF6	0.378497	9.32941e-12	2.18581e-10	303	303
ARHGEF7	0.168635	0.00323591	0.0104975	303	303
ARHGEF9	0.109581	0.0567371	0.113259	303	303
ARID1A	-0.0141495	0.80623	0.864074	303	303
ARID1B	0.0278949	0.628634	0.728454	303	303
ARID2	-0.0380064	0.509846	0.624357	303	303
ARID3A	0.128804	0.024951	0.0578294	303	303
ARID3B	0.0106198	0.853936	0.898521	303	303
ARID3C	-0.285213	4.43142e-07	4.48561e-06	303	270
ARID4A	0.136754	0.0172269	0.042551	303	303
ARID4B	0.0939743	0.102542	0.182328	303	303
ARID5A	0.0936402	0.103775	0.184161	303	303
ARID5B	0.386921	2.93026e-12	7.36498e-11	303	303
ARIH1	0.0809102	0.160058	0.259554	303	303
ARIH2	-0.066266	0.250151	0.367635	303	303
ARL10	0.222124	9.64608e-05	0.000519995	303	303
ARL11	0.0620034	0.281989	0.402739	303	303
ARL13A	0.0534114	0.354163	0.478362	303	206
ARL13B	0.15627	0.00641651	0.0186934	303	303
ARL14	0.014921	0.79589	0.85643	303	251
ARL15	0.385104	3.77227e-12	9.35225e-11	303	303
ARL16	-0.229375	5.57596e-05	0.00032236	303	303
ARL17A	-0.0487346	0.397935	0.521964	303	303
ARL17B	0.00197034	0.972753	0.981622	303	258
ARL1	-0.0407332	0.479939	0.597782	303	303
ARL2BP	0.161006	0.00496365	0.0150998	303	303
ARL2	-0.142434	0.0130741	0.0338284	303	303
ARL3	-0.126192	0.0280687	0.0636127	303	303
ARL4A	-0.00232348	0.967872	0.978422	303	303
ARL4C	0.199658	0.000471697	0.00204259	303	303
ARL4D	0.0618713	0.283018	0.403747	303	303
ARL5A	0.233884	3.93053e-05	0.000237229	303	303
ARL5B	0.0214777	0.709626	0.790834	303	303
ARL5C	0.141218	0.0138804	0.0356158	303	103
ARL6IP1	-0.222426	9.43192e-05	0.000509452	303	303
ARL6IP4	-0.279877	7.38517e-07	7.05583e-06	303	303
ARL6IP5	0.281288	6.45918e-07	6.28108e-06	303	303
ARL6IP6	-0.149715	0.00905352	0.0249498	303	303
ARL6	-0.308724	4.10426e-08	5.25345e-07	303	303
ARL8A	-0.160614	0.00507166	0.01537	303	303
ARL8B	0.0819098	0.154941	0.252978	303	303
ARL9	0.15573	0.00660422	0.0191483	303	297
ARMC10	-0.0850976	0.13945	0.23273	303	303
ARMC1	-0.0502643	0.383274	0.507451	303	303
ARMC2	-0.227148	6.61085e-05	0.000374198	303	303
ARMC3	-0.36345	6.80569e-11	1.40984e-09	303	302
ARMC4	-0.245791	1.5092e-05	0.000103748	303	296
ARMC5	-0.0208658	0.717541	0.797259	303	303
ARMC6	-0.278839	8.14691e-07	7.68718e-06	303	303
ARMC7	-0.146559	0.010637	0.0285477	303	303
ARMC8	-0.0199385	0.729593	0.806846	303	303
ARMC9	0.159942	0.00526145	0.0158041	303	303
ARMCX1	0.125538	0.0289007	0.0651738	303	303
ARMCX2	-0.00374147	0.948287	0.965837	303	303
ARMCX3	0.232175	4.49134e-05	0.000266292	303	303
ARMCX5	0.0101835	0.859874	0.903061	303	303
ARMCX6	-0.0442401	0.442918	0.563622	303	303
ARMS2	0.0806887	0.161208	0.26104	303	133
ARNT2	0.0331305	0.565648	0.673626	303	303
ARNTL2	-0.00658882	0.909065	0.93872	303	302
ARNTL	0.277066	9.62416e-07	8.9049e-06	303	303
ARNT	0.161019	0.00496014	0.0150918	303	303
ARPC1A	-0.0606217	0.292872	0.41461	303	303
ARPC1B	0.206551	0.00029499	0.00136725	303	303
ARPC2	0.076849	0.182156	0.287409	303	303
ARPC3	-0.179125	0.00174518	0.00624387	303	303
ARPC4	-0.0910463	0.113748	0.198329	303	303
ARPC5L	-0.161241	0.00489994	0.01494	303	303
ARPC5	0.110457	0.0547753	0.110056	303	303
ARPM1	-0.0581547	0.312993	0.435831	303	303
ARPP19	-0.0317871	0.581519	0.688431	303	303
ARPP21	0.203924	0.000353428	0.00159205	303	187
ARR3	-0.0446087	0.439124	0.560574	303	123
ARRB1	0.120514	0.0360148	0.0779771	303	303
ARRB2	0.0123835	0.83002	0.881506	303	303
ARRDC1	-0.116823	0.0421458	0.0886459	303	303
ARRDC2	0.0129301	0.822639	0.876641	303	303
ARRDC3	0.0547193	0.342485	0.466792	303	303
ARRDC4	0.216582	0.000144906	0.000741636	303	303
ARRDC5	0.184877	0.0012261	0.00462633	303	285
ARSA	0.169914	0.00300664	0.00987846	303	303
ARSB	0.38411	4.32855e-12	1.06654e-10	303	303
ARSD	-0.169593	0.00306283	0.0100318	303	303
ARSE	0.435196	1.96528e-15	6.9433e-14	303	296
ARSF	0.164089	0.00418448	0.0130627	303	134
ARSG	-0.0574171	0.31918	0.442461	303	303
ARSH	-0.0206927	0.719786	0.79914	303	265
ARSI	0.593718	3.00352e-30	4.06531e-28	303	302
ARSJ	0.371786	2.29222e-11	5.02382e-10	303	303
ARSK	-0.12148	0.0345417	0.0754439	303	303
ART1	-0.0329799	0.567416	0.67513	303	91
ART3	0.0381152	0.508634	0.623254	303	212
ART4	0.396757	7.26463e-13	1.95074e-11	303	194
ART5	-0.0400674	0.487152	0.604399	303	302
ARTN	-0.266275	2.58888e-06	2.17901e-05	303	303
ARV1	-0.139673	0.0149676	0.0378717	303	303
ARVCF	-0.0212052	0.713147	0.793477	303	303
ARX	-0.182101	0.00145575	0.00535271	303	226
AR	0.0964509	0.0937617	0.16947	303	303
AS3MT	-0.0643941	0.263811	0.382698	303	303
ASAH1	0.176863	0.00199952	0.00700617	303	303
ASAH2B	-0.0228864	0.691525	0.776885	303	231
ASAH2	0.0272666	0.636389	0.734594	303	261
ASAM	0.652073	4.50195e-38	1.23538e-35	303	303
ASAP1IT1	0.0685345	0.234266	0.34935	303	206
ASAP1	0.288698	3.15621e-07	3.30158e-06	303	303
ASAP2	0.0635426	0.270191	0.389874	303	303
ASAP3	0.299346	1.08765e-07	1.2638e-06	303	303
ASB10	-0.0396621	0.491572	0.608714	303	126
ASB11	-0.0596208	0.300929	0.422973	303	10
ASB12	-0.0810464	0.159353	0.258646	303	297
ASB13	0.000142874	0.998024	0.998872	303	303
ASB14	-0.0408931	0.478216	0.596229	303	303
ASB15	-0.0934279	0.104564	0.185266	303	75
ASB16	-0.0559828	0.331438	0.455188	303	303
ASB17	0.0201228	0.727192	0.804946	303	20
ASB18	-0.055611	0.334665	0.458393	303	65
ASB1	0.11051	0.0546583	0.109882	303	303
ASB2	-0.0353768	0.53958	0.651804	303	302
ASB3	-0.0627362	0.27633	0.396834	303	303
ASB4	0.0308989	0.592125	0.697732	303	148
ASB5	-0.100251	0.0814678	0.151655	303	113
ASB6	-0.146891	0.0104594	0.0281466	303	303
ASB7	-0.0656426	0.254645	0.372743	303	303
ASB8	-0.034739	0.546921	0.658359	303	303
ASB9	-0.200869	0.000434837	0.00190648	303	303
ASCC1	-0.0224392	0.697253	0.781502	303	303
ASCC2	0.0405128	0.48232	0.59998	303	303
ASCC3	0.0686813	0.233264	0.348166	303	303
ASCL1	-0.096915	0.092185	0.167284	303	201
ASCL2	-0.0744152	0.196435	0.304518	303	303
ASCL3	-0.0514567	0.372077	0.496433	303	65
ASCL4	0.173892	0.00238484	0.00812469	303	91
ASF1A	-0.0828387	0.150299	0.246889	303	303
ASF1B	-0.293645	1.9344e-07	2.11517e-06	303	303
ASFMR1	0.0288554	0.616857	0.718099	303	300
ASGR1	0.135932	0.017915	0.0439958	303	302
ASGR2	0.222889	9.11156e-05	0.00049424	303	278
ASH1L	0.163201	0.00439667	0.0136064	303	303
ASH2L	-0.0261597	0.650149	0.74558	303	303
ASIP	0.00481838	0.933433	0.955273	303	290
ASL	-0.0898547	0.118574	0.204911	303	303
ASMTL	-0.00280145	0.961267	0.974302	303	303
ASMT	-0.202605	0.000386664	0.00172317	303	127
ASNA1	-0.215992	0.000151237	0.000769317	303	303
ASNSD1	-0.083742	0.145886	0.24124	303	303
ASNS	-0.0744641	0.19614	0.304226	303	303
ASPA	0.530742	2.03722e-23	1.4894e-21	303	231
ASPDH	-0.032534	0.57267	0.680169	303	188
ASPG	0.0257346	0.655466	0.750131	303	284
ASPHD1	0.131354	0.0221997	0.0524663	303	303
ASPHD2	0.0879266	0.126721	0.215618	303	303
ASPH	0.283621	5.16699e-07	5.13164e-06	303	303
ASPM	-0.18852	0.000975161	0.00379678	303	303
ASPN	0.612619	1.32159e-32	2.17e-30	303	303
ASPRV1	-0.0415881	0.470763	0.589517	303	303
ASPSCR1	-0.359528	1.12354e-10	2.26426e-09	303	303
ASRGL1	-0.143199	0.0125878	0.032765	303	303
ASS1	-0.0687633	0.232704	0.347565	303	303
ASTE1	-0.148702	0.0095373	0.026043	303	303
ASTL	-0.224974	7.79338e-05	0.000432577	303	291
ASTN1	-0.0151677	0.792592	0.85444	303	301
ASTN2	0.0268857	0.64111	0.738257	303	303
ASXL1	0.0517775	0.369098	0.493445	303	303
ASXL2	0.147429	0.0101779	0.027529	303	303
ASXL3	0.116485	0.0427485	0.0897441	303	284
ASZ1	-0.0474054	0.410945	0.534896	303	31
ATAD1	0.149317	0.0092409	0.0253615	303	303
ATAD2B	0.0500978	0.384854	0.508938	303	303
ATAD2	-0.00291442	0.959707	0.973262	303	303
ATAD3A	-0.151138	0.00841088	0.0234302	303	303
ATAD3B	-0.164714	0.0040407	0.0126849	303	303
ATAD3C	-0.037036	0.520719	0.634762	303	303
ATAD5	-0.168698	0.00322421	0.0104731	303	303
ATCAY	0.0278432	0.629271	0.728739	303	206
ATE1	0.0526818	0.360785	0.485382	303	303
ATF1	-0.0706385	0.220181	0.332906	303	303
ATF2	0.107605	0.0613783	0.120566	303	303
ATF3	0.0845634	0.141959	0.235916	303	303
ATF4	-0.0355163	0.537982	0.650383	303	303
ATF5	-0.0251553	0.662739	0.756068	303	303
ATF6B	-0.0722216	0.209989	0.320715	303	303
ATF6	0.0598637	0.29896	0.421156	303	303
ATF7IP2	0.0112659	0.845158	0.892238	303	303
ATF7IP	-0.0388563	0.500421	0.616016	303	303
ATF7	0.245777	1.511e-05	0.000103836	303	303
ATG10	-0.221081	0.00010422	0.000556283	303	303
ATG12	0.0267735	0.642504	0.73948	303	303
ATG16L1	-0.0317285	0.582216	0.688933	303	303
ATG16L2	-0.0820815	0.154075	0.25185	303	303
ATG2A	-0.0272876	0.636129	0.734337	303	303
ATG2B	0.225698	7.37882e-05	0.000412079	303	303
ATG3	-0.170521	0.00290321	0.00958264	303	303
ATG4A	0.0336557	0.559499	0.668648	303	303
ATG4B	-0.168195	0.00331825	0.0107091	303	303
ATG4C	0.0144475	0.802231	0.861217	303	303
ATG4D	-0.207091	0.000284154	0.00132561	303	303
ATG5	-0.147662	0.0100578	0.0272452	303	303
ATG7	0.0331487	0.565434	0.673492	303	303
ATG9A	0.0766069	0.183541	0.289139	303	303
ATG9B	-0.181194	0.00153891	0.0056203	303	303
ATHL1	-0.0852687	0.138653	0.231651	303	303
ATIC	-0.224034	8.36394e-05	0.000459409	303	303
ATL1	0.106079	0.0651703	0.126415	303	303
ATL2	0.0420858	0.465465	0.584442	303	303
ATL3	0.0577597	0.316296	0.439515	303	303
ATMIN	0.19076	0.000845332	0.00336119	303	303
ATM	0.18474	0.00123661	0.00465896	303	303
ATN1	-0.0199235	0.729789	0.806969	303	303
ATOH1	-0.110013	0.0557629	0.111682	303	23
ATOH7	-0.193334	0.000715933	0.00291792	303	296
ATOH8	0.00925175	0.87258	0.912245	303	303
ATOX1	-0.110695	0.0542539	0.109271	303	303
ATP10A	0.403064	2.89808e-13	8.08555e-12	303	303
ATP10B	-0.0274677	0.633903	0.732442	303	301
ATP10D	0.405311	2.07905e-13	5.92427e-12	303	303
ATP11A	0.152321	0.00790756	0.0223136	303	303
ATP11B	0.134062	0.0195693	0.0473131	303	303
ATP11C	0.207204	0.000281926	0.00131613	303	303
ATP12A	-0.100371	0.0811024	0.151144	303	247
ATP13A1	-0.0703634	0.221987	0.334828	303	303
ATP13A2	-0.029423	0.609942	0.712607	303	303
ATP13A3	0.0241334	0.675646	0.765312	303	303
ATP13A4	0.0289511	0.615688	0.717312	303	275
ATP13A5	-0.0395925	0.492333	0.609424	303	135
ATP1A1	-0.0212181	0.712981	0.793336	303	303
ATP1A2	0.0376412	0.513924	0.628046	303	299
ATP1A3	0.0703113	0.222331	0.335245	303	298
ATP1A4	-0.0281281	0.625766	0.725887	303	137
ATP1B1	-0.0826476	0.151245	0.248037	303	303
ATP1B2	-0.0400255	0.487608	0.604815	303	303
ATP1B3	0.00761537	0.894973	0.928484	303	303
ATP1B4	-0.150189	0.00883476	0.0244411	303	53
ATP2A1	-0.219621	0.00011607	0.000611777	303	303
ATP2A2	0.0368357	0.522978	0.636895	303	303
ATP2A3	0.19189	0.000786059	0.00316011	303	303
ATP2B1	0.0876334	0.127997	0.21729	303	303
ATP2B2	-0.14245	0.0130636	0.0338093	303	303
ATP2B3	-0.309933	3.61048e-08	4.66313e-07	303	290
ATP2B4	0.182485	0.00142176	0.00524313	303	303
ATP2C1	0.111959	0.0515431	0.10493	303	303
ATP2C2	-0.135379	0.0183911	0.0449775	303	303
ATP4A	-0.151273	0.00835168	0.0233107	303	213
ATP4B	-0.245758	1.5133e-05	0.000103924	303	224
ATP5A1	-0.122749	0.0326845	0.0721949	303	303
ATP5B	-0.262935	3.48651e-06	2.84952e-05	303	303
ATP5C1	-0.19009	0.00088237	0.00348426	303	303
ATP5D	-0.178664	0.00179445	0.0063939	303	303
ATP5EP2	-0.0992828	0.0844684	0.156124	303	303
ATP5E	-0.131652	0.0218956	0.0518332	303	303
ATP5F1	-0.259071	4.89498e-06	3.84534e-05	303	303
ATP5G1	-0.266591	2.51634e-06	2.12241e-05	303	303
ATP5G2	-0.328741	4.56077e-09	6.92131e-08	303	303
ATP5G3	-0.242254	2.01586e-05	0.000133128	303	303
ATP5H	-0.170317	0.00293765	0.00967878	303	303
ATP5I	-0.187467	0.00104229	0.00402995	303	303
ATP5J2	-0.21036	0.000226082	0.00108833	303	303
ATP5J	-0.134098	0.0195363	0.047259	303	303
ATP5L2	0.102905	0.0736785	0.139872	303	188
ATP5L	-0.157604	0.00597297	0.0176112	303	303
ATP5O	-0.173371	0.00245892	0.00834302	303	303
ATP5SL	-0.0865805	0.13266	0.223578	303	303
ATP5S	-0.228993	5.74211e-05	0.000330629	303	303
ATP6AP1L	-0.0706774	0.219926	0.332646	303	303
ATP6AP1	0.0116735	0.83963	0.888274	303	303
ATP6AP2	-0.00352823	0.95123	0.9679	303	303
ATP6V0A1	0.118487	0.0392804	0.083612	303	303
ATP6V0A2	0.0276349	0.631838	0.73073	303	303
ATP6V0A4	0.0414782	0.471936	0.5902	303	276
ATP6V0B	-0.217838	0.000132262	0.000686394	303	303
ATP6V0C	-0.142448	0.013065	0.0338093	303	303
ATP6V0D1	-0.0440556	0.444824	0.565509	303	303
ATP6V0D2	0.0938904	0.10285	0.182734	303	291
ATP6V0E1	0.00631684	0.912803	0.940891	303	303
ATP6V0E2	-0.0722745	0.209655	0.320327	303	303
ATP6V1A	0.0578557	0.315491	0.438609	303	303
ATP6V1B1	0.0203525	0.724204	0.802476	303	303
ATP6V1B2	0.211605	0.000207049	0.00101087	303	303
ATP6V1C1	0.112795	0.0498143	0.101991	303	303
ATP6V1C2	-0.180277	0.00162739	0.00588766	303	303
ATP6V1D	0.0256167	0.656944	0.751307	303	303
ATP6V1E1	-0.00167529	0.976832	0.984379	303	303
ATP6V1E2	-0.135107	0.018629	0.0454704	303	303
ATP6V1F	-0.109271	0.0574465	0.114368	303	303
ATP6V1G1	-0.0566899	0.325357	0.449084	303	303
ATP6V1G2	0.0111602	0.846593	0.892952	303	303
ATP6V1G3	0.180429	0.00161239	0.00584497	303	48
ATP6V1H	-0.200856	0.000435221	0.00190732	303	303
ATP7A	0.146522	0.0106572	0.0285943	303	303
ATP7B	-0.141867	0.0134448	0.0346577	303	303
ATP8A1	0.144253	0.0119443	0.0314123	303	303
ATP8A2	0.178354	0.00182833	0.00649496	303	295
ATP8B1	0.0113797	0.843614	0.891124	303	303
ATP8B2	0.23386	3.93773e-05	0.000237592	303	303
ATP8B3	0.163689	0.0042788	0.0132968	303	302
ATP8B4	0.273877	1.29513e-06	1.16455e-05	303	303
ATP8B5P	-0.135238	0.018514	0.0452414	303	282
ATP9A	0.250313	1.03584e-05	7.40806e-05	303	303
ATP9B	0.068037	0.237687	0.353302	303	303
ATPAF1	-0.268592	2.10083e-06	1.80153e-05	303	303
ATPAF2	-0.144819	0.0116112	0.0306935	303	303
ATPBD4	-0.18262	0.00140999	0.00520836	303	303
ATPIF1	-0.347305	5.13099e-10	9.2183e-09	303	303
ATRIP	-0.217772	0.000132894	0.000688956	303	303
ATRNL1	0.0436049	0.4495	0.569587	303	293
ATRN	0.0280892	0.626243	0.726273	303	303
ATRX	0.0824526	0.152215	0.249238	303	303
ATR	-0.0138002	0.810921	0.86808	303	303
ATXN10	0.0149422	0.795607	0.856364	303	303
ATXN1L	0.209391	0.000242024	0.00114996	303	303
ATXN1	0.390846	1.6888e-12	4.34275e-11	303	303
ATXN2L	-0.0968687	0.0923412	0.167522	303	303
ATXN2	-0.00796004	0.890249	0.924827	303	303
ATXN3L	-0.0629801	0.274463	0.394833	303	3
ATXN3	0.0918309	0.110655	0.193983	303	303
ATXN7L1	-0.0450728	0.434372	0.556174	303	303
ATXN7L2	-0.149727	0.00904787	0.0249377	303	303
ATXN7L3B	-0.0521819	0.365366	0.489949	303	303
ATXN7L3	-0.0417528	0.469005	0.58788	303	303
ATXN7	0.169041	0.00316148	0.0102994	303	303
ATXN8OS	-0.0226415	0.694659	0.779269	303	39
AUH	-0.023876	0.678912	0.7674	303	303
AUP1	-0.246545	1.41805e-05	9.82922e-05	303	303
AURKAIP1	-0.298789	1.15124e-07	1.32691e-06	303	303
AURKAPS1	-0.204248	0.000345669	0.00156202	303	303
AURKA	-0.206077	0.000304829	0.00140472	303	303
AURKB	-0.302721	7.68925e-08	9.27649e-07	303	303
AURKC	0.0800992	0.164301	0.265041	303	300
AUTS2	0.201046	0.000429698	0.00188807	303	303
AVEN	0.206119	0.00030393	0.00140122	303	303
AVIL	-0.10918	0.0576551	0.114681	303	303
AVL9	-0.0746414	0.195074	0.302995	303	303
AVPI1	0.0795648	0.167143	0.26863	303	303
AVPR1A	0.452351	1.09098e-16	4.26846e-15	303	302
AVPR1B	0.00352858	0.951226	0.9679	303	277
AVPR2	0.0465666	0.419282	0.543241	303	303
AVP	-0.132332	0.0212162	0.0505896	303	69
AWAT1	-0.00574726	0.920639	0.946095	303	120
AWAT2	-0.0113836	0.84356	0.891124	303	122
AXIN1	-0.0350291	0.543577	0.655564	303	303
AXIN2	0.163805	0.00425132	0.0132346	303	303
AXL	0.450995	1.37932e-16	5.36516e-15	303	303
AZGP1	-0.133555	0.0200402	0.048216	303	298
AZI1	-0.118515	0.0392335	0.0835379	303	303
AZI2	0.0740057	0.198916	0.307602	303	303
AZIN1	0.0634227	0.271098	0.391031	303	303
AZU1	-0.267069	2.41057e-06	2.0444e-05	303	195
B2M	0.0248459	0.666636	0.759098	303	303
B3GALNT1	-0.201299	0.000422413	0.00186055	303	303
B3GALNT2	-0.0617296	0.284124	0.405007	303	303
B3GALT1	0.128618	0.025163	0.0582264	303	267
B3GALT2	0.401893	3.44228e-13	9.52428e-12	303	302
B3GALT4	-0.0389268	0.499644	0.615232	303	303
B3GALT5	-0.144602	0.0117379	0.0309486	303	271
B3GALT6	-0.0416162	0.470463	0.589277	303	303
B3GALTL	0.0668547	0.245959	0.362656	303	303
B3GAT1	0.0713295	0.21569	0.327673	303	303
B3GAT2	-0.0330084	0.567082	0.674852	303	301
B3GAT3	-0.178749	0.00178526	0.00636908	303	303
B3GNT1	-0.0209048	0.717036	0.796875	303	303
B3GNT2	0.229905	5.35368e-05	0.000311035	303	303
B3GNT3	-0.00213597	0.970464	0.97996	303	303
B3GNT4	-0.0672966	0.242844	0.359306	303	303
B3GNT5	-0.0211486	0.71388	0.79416	303	303
B3GNT6	-0.108356	0.0595793	0.117667	303	112
B3GNT7	0.109785	0.0562763	0.112519	303	303
B3GNT8	0.0916702	0.111283	0.194947	303	303
B3GNT9	0.415267	4.63055e-14	1.41186e-12	303	303
B3GNTL1	-0.219444	0.000117588	0.000618896	303	303
B4GALNT1	0.0789758	0.170318	0.272639	303	303
B4GALNT2	-0.00376322	0.947987	0.965766	303	128
B4GALNT3	-0.134486	0.0191833	0.0465341	303	303
B4GALNT4	-0.064625	0.262099	0.380986	303	303
B4GALT1	0.180516	0.00160387	0.00581831	303	303
B4GALT2	0.0730985	0.204492	0.314092	303	303
B4GALT3	-0.100429	0.0809259	0.150868	303	303
B4GALT4	0.0652774	0.257303	0.375842	303	303
B4GALT5	0.142621	0.0129537	0.0335608	303	303
B4GALT6	-0.0303426	0.598813	0.70342	303	303
B4GALT7	-0.0442618	0.442694	0.563479	303	303
B9D1	-0.259548	4.6959e-06	3.71518e-05	303	303
B9D2	-0.345987	6.02107e-10	1.06927e-08	303	303
BAALC	0.0910773	0.113624	0.198234	303	303
BAAT	-0.0398243	0.4898	0.607121	303	246
BACE1	0.221734	9.92939e-05	0.000532973	303	303
BACE2	0.0638597	0.267803	0.387114	303	303
BACH1	0.362195	7.9956e-11	1.63771e-09	303	303
BACH2	0.349199	4.07257e-10	7.48456e-09	303	303
BAD	-0.163434	0.00434014	0.0134564	303	303
BAG1	-0.0470056	0.414907	0.538792	303	303
BAG2	0.128	0.0258779	0.0595161	303	303
BAG3	0.215794	0.00015342	0.000779234	303	303
BAG4	0.0115275	0.841609	0.88965	303	303
BAG5	0.0865965	0.132589	0.223514	303	303
BAGE2	-0.135717	0.018099	0.0443822	303	178
BAGE	-0.160356	0.00514376	0.0155344	303	71
BAHCC1	0.29049	2.64618e-07	2.80171e-06	303	303
BAHD1	0.0289729	0.615422	0.717128	303	303
BAI1	0.0540305	0.348604	0.473118	303	302
BAI2	0.169992	0.00299316	0.00984063	303	303
BAI3	0.0845558	0.141995	0.235956	303	209
BAIAP2L1	-0.0916934	0.111192	0.194822	303	303
BAIAP2L2	-0.019969	0.729195	0.806584	303	303
BAIAP2	0.031175	0.588819	0.694761	303	303
BAIAP3	-0.241702	2.10812e-05	0.00013864	303	303
BAK1	-0.135428	0.0183481	0.0448898	303	303
BAMBI	0.146742	0.0105391	0.0283267	303	303
BANF1	-0.221468	0.000101274	0.000542294	303	303
BANF2	-0.0972382	0.0910997	0.16581	303	161
BANK1	0.0928371	0.106786	0.188586	303	301
BANP	-0.209643	0.000237777	0.00113235	303	303
BAP1	-0.0682977	0.23589	0.351223	303	303
BARD1	0.0129767	0.82201	0.876297	303	303
BARHL1	0.0941869	0.101763	0.181186	303	95
BARHL2	-0.0459275	0.4257	0.548612	303	110
BARX1	0.424674	1.06956e-14	3.43908e-13	303	293
BARX2	-0.106595	0.0638689	0.124433	303	300
BASE	0.066156	0.25094	0.368508	303	7
BASP1	0.416802	3.65697e-14	1.13225e-12	303	303
BAT1	-0.0664127	0.249102	0.366373	303	303
BAT2L1	0.109564	0.0567779	0.113307	303	303
BAT2L2	0.0882317	0.125404	0.213977	303	303
BAT2	0.0463841	0.421109	0.544938	303	303
BAT3	-0.0789227	0.170606	0.27297	303	303
BAT4	-0.170669	0.00287838	0.00950852	303	303
BAT5	-0.131992	0.0215537	0.0512514	303	303
BATF2	-0.121353	0.0347333	0.0757763	303	303
BATF3	0.151751	0.00814652	0.0228527	303	303
BATF	0.0635077	0.270455	0.390216	303	303
BAX	0.0250021	0.664668	0.757632	303	303
BAZ1A	-0.00231214	0.968029	0.978432	303	303
BAZ1B	0.100784	0.0798506	0.149241	303	303
BAZ2A	0.0288232	0.617249	0.718421	303	303
BAZ2B	0.0960477	0.0951485	0.171404	303	303
BBC3	0.0153804	0.789751	0.852308	303	303
BBOX1	0.106751	0.0634768	0.123826	303	301
BBS10	-0.037329	0.517423	0.631552	303	303
BBS12	0.00599204	0.91727	0.944154	303	303
BBS1	-0.108225	0.0598903	0.118199	303	303
BBS2	-0.0580566	0.313811	0.436819	303	303
BBS4	-0.147326	0.010231	0.0276395	303	303
BBS5	-0.358917	1.21407e-10	2.42959e-09	303	303
BBS7	-0.0704099	0.221681	0.334492	303	303
BBS9	0.0116446	0.840022	0.888595	303	303
BBX	0.0277769	0.630088	0.729253	303	303
BCAM	0.0830623	0.149197	0.24554	303	303
BCAN	-0.0649293	0.259855	0.37863	303	301
BCAP29	0.0169681	0.768634	0.83686	303	303
BCAP31	-0.0969805	0.0919641	0.166989	303	303
BCAR1	0.312382	2.78017e-08	3.6858e-07	303	303
BCAR3	0.18974	0.000902304	0.00355177	303	303
BCAR4	-0.0493186	0.392299	0.516465	303	128
BCAS1	0.0032125	0.95559	0.970906	303	293
BCAS2	-0.270978	1.6908e-06	1.48488e-05	303	303
BCAS3	-0.0448082	0.437078	0.558496	303	303
BCAS4	-0.0845287	0.142123	0.23611	303	303
BCAT1	0.074439	0.196291	0.304413	303	303
BCAT2	-0.0958666	0.0957771	0.172366	303	303
BCCIP	-0.215724	0.00015419	0.000782552	303	303
BCDIN3D	-0.260719	4.23829e-06	3.3947e-05	303	303
BCHE	0.497382	2.42767e-20	1.31081e-18	303	284
BCKDHA	-0.118661	0.0389907	0.0830739	303	303
BCKDHB	-0.120104	0.0366569	0.0790891	303	303
BCKDK	-0.102242	0.0755646	0.142911	303	303
BCL10	-0.0103518	0.857582	0.901411	303	303
BCL11A	-0.136554	0.0173924	0.0428963	303	303
BCL11B	0.275603	1.10332e-06	1.00829e-05	303	303
BCL2A1	0.192007	0.000780138	0.00314252	303	303
BCL2L10	-0.222872	9.12326e-05	0.000494741	303	299
BCL2L11	-0.0206089	0.720873	0.800074	303	303
BCL2L12	-0.112126	0.0511933	0.1044	303	303
BCL2L13	0.109703	0.0564618	0.112811	303	303
BCL2L14	-0.284705	4.65435e-07	4.68052e-06	303	303
BCL2L15	-0.0461011	0.423951	0.547238	303	303
BCL2L1	0.124588	0.030145	0.0675183	303	303
BCL2L2	0.153254	0.00752974	0.0214194	303	303
BCL2	0.04699	0.415061	0.538888	303	303
BCL3	0.087432	0.128879	0.218455	303	303
BCL6B	0.434916	2.05747e-15	7.19748e-14	303	303
BCL6	0.090066	0.117707	0.203778	303	303
BCL7A	-0.000755333	0.989553	0.993371	303	303
BCL7B	-0.0574509	0.318895	0.442236	303	303
BCL7C	-0.136686	0.0172834	0.0426697	303	303
BCL8	0.0152826	0.791057	0.853199	303	265
BCL9L	0.155439	0.00670744	0.0193943	303	303
BCL9	0.0636546	0.269346	0.388896	303	303
BCLAF1	-0.0480745	0.404365	0.528322	303	303
BCMO1	-0.0207265	0.719347	0.798867	303	299
BCO2	-0.0687798	0.232592	0.347474	303	303
BCORL1	0.0606196	0.292889	0.41461	303	303
BCOR	-0.0611072	0.289016	0.41055	303	303
BCR	0.124938	0.0296811	0.0666261	303	303
BCS1L	-0.233835	3.94561e-05	0.000237924	303	303
BCYRN1	0.0497172	0.388479	0.512717	303	3
BDH1	-0.352666	2.6568e-10	5.02085e-09	303	303
BDH2	0.0220158	0.702692	0.785904	303	303
BDKRB1	0.341614	1.01811e-09	1.74762e-08	303	296
BDKRB2	0.265592	2.75227e-06	2.29627e-05	303	303
BDNFOS	-0.0286028	0.619944	0.720761	303	303
BDNF	0.0734392	0.202385	0.311716	303	303
BDP1	-0.14257	0.0129862	0.0336314	303	303
BEAN	0.47471	1.95638e-18	8.76738e-17	303	303
BECN1	0.0549886	0.340111	0.464108	303	303
BEGAIN	0.263766	3.23875e-06	2.66551e-05	303	303
BEND2	0.034563	0.548954	0.659865	303	69
BEND3	-0.141003	0.0140273	0.0359073	303	303
BEND4	-0.0406674	0.480649	0.598499	303	273
BEND5	0.0381685	0.508042	0.622833	303	302
BEND6	0.458815	3.51576e-17	1.43437e-15	303	303
BEND7	-0.120788	0.0355926	0.0772472	303	303
BEST1	0.222604	9.30767e-05	0.000503242	303	303
BEST2	-0.0708466	0.218822	0.331275	303	249
BEST3	-0.0847316	0.141165	0.234849	303	243
BEST4	-0.120862	0.0354791	0.0770508	303	303
BET1L	0.115928	0.0437577	0.091422	303	303
BET1	-0.0239155	0.678411	0.767012	303	303
BET3L	0.173127	0.00249438	0.00844472	303	243
BEX1	-0.035331	0.540106	0.652298	303	294
BEX2	-0.0895918	0.11966	0.206126	303	303
BEX4	-0.00681791	0.905917	0.93654	303	303
BEX5	-0.0625515	0.277749	0.398244	303	302
BEYLA	-0.0536653	0.351876	0.476237	303	4
BFAR	-0.00632385	0.912707	0.940874	303	303
BFSP1	-0.154151	0.00718202	0.0205823	303	303
BFSP2	-0.177173	0.00196277	0.0068955	303	231
BGLAP	-0.198008	0.000526612	0.00224807	303	303
BGN	0.715401	8.71973e-49	6.02323e-46	303	303
BHLHA15	-0.0428296	0.457609	0.577002	303	303
BHLHB9	-0.0458009	0.426978	0.549657	303	303
BHLHE22	0.573911	6.10772e-28	6.54278e-26	303	286
BHLHE23	-0.0827472	0.150751	0.247406	303	25
BHLHE40	0.279436	7.70033e-07	7.31404e-06	303	303
BHLHE41	0.00617808	0.914712	0.941985	303	303
BHMT2	0.07895	0.170458	0.272776	303	293
BHMT	-0.116384	0.0429301	0.0900544	303	230
BICC1	0.629173	8.37008e-35	1.67669e-32	303	303
BICD1	0.0145421	0.800964	0.860456	303	303
BICD2	0.30425	6.56176e-08	8.02255e-07	303	303
BID	0.0730413	0.204848	0.314566	303	303
BIK	-0.0853479	0.138285	0.231229	303	303
BIN1	0.0397762	0.490325	0.607648	303	303
BIN2	0.246268	1.45097e-05	0.000100262	303	303
BIN3	-0.145512	0.0112144	0.0298098	303	303
BIRC2	0.0904045	0.116328	0.201948	303	303
BIRC3	0.0466995	0.417955	0.541907	303	303
BIRC5	-0.242108	2.03991e-05	0.000134596	303	303
BIRC6	0.0759048	0.187602	0.294217	303	303
BIRC7	0.0342089	0.553059	0.663179	303	266
BIVM	0.0433142	0.452531	0.572467	303	303
BLCAP	0.0295349	0.608583	0.711559	303	303
BLID	0.0971067	0.0915399	0.16637	303	127
BLK	0.151681	0.00817614	0.0229196	303	256
BLMH	-0.0782922	0.174058	0.277408	303	303
BLM	-0.228322	6.04463e-05	0.000346455	303	303
BLNK	0.0518597	0.368338	0.492684	303	303
BLOC1S1	-0.339761	1.26886e-09	2.14315e-08	303	303
BLOC1S2	0.0116154	0.840418	0.888826	303	303
BLOC1S3	0.106252	0.0647332	0.125775	303	303
BLVRA	-0.0652053	0.25783	0.376467	303	303
BLVRB	-0.132306	0.0212419	0.0506328	303	303
BLZF1	0.0377337	0.51289	0.627088	303	303
BMF	-0.0120972	0.833892	0.884253	303	303
BMI1	-0.0129789	0.821981	0.876297	303	303
BMP10	0.0870755	0.130452	0.220579	303	21
BMP15	-0.230488	5.11838e-05	0.00029933	303	62
BMP1	0.404085	2.49302e-13	7.00423e-12	303	303
BMP2K	0.179702	0.00168526	0.00607269	303	303
BMP2	0.571103	1.2607e-27	1.32221e-25	303	303
BMP3	-0.103154	0.0729803	0.138809	303	291
BMP4	0.544778	8.12294e-25	6.80832e-23	303	303
BMP5	-0.0090871	0.874829	0.913928	303	72
BMP6	0.218795	0.000123323	0.00064569	303	303
BMP7	0.0690459	0.230786	0.345366	303	303
BMP8A	0.153564	0.00740781	0.0211206	303	303
BMP8B	-0.106205	0.0648523	0.12592	303	303
BMPER	0.374112	1.68246e-11	3.7615e-10	303	297
BMPR1A	0.144435	0.0118367	0.0311703	303	303
BMPR1B	-0.019632	0.733592	0.810284	303	303
BMPR2	0.393224	1.20526e-12	3.15192e-11	303	303
BMS1P4	0.0215867	0.70822	0.789706	303	301
BMS1P5	0.0752106	0.191681	0.299163	303	303
BMS1	0.0250061	0.664617	0.757617	303	303
BMX	0.141428	0.0137379	0.0352999	303	268
BNC1	0.307122	4.85959e-08	6.09945e-07	303	293
BNC2	0.5304	2.19962e-23	1.60228e-21	303	303
BNIP1	-0.205676	0.000313371	0.00143912	303	303
BNIP2	0.124968	0.029642	0.0665458	303	303
BNIP3L	0.240391	2.34365e-05	0.000151985	303	303
BNIP3	-0.0210561	0.715076	0.795226	303	303
BNIPL	-0.170146	0.00296678	0.0097619	303	303
BOC	0.143424	0.0124478	0.0324681	303	303
BOD1L	0.13186	0.0216858	0.05144	303	303
BOD1	-0.138921	0.0155236	0.0390223	303	303
BOK	0.197069	0.000560422	0.00237445	303	303
BOLA1	-0.299471	1.07381e-07	1.24916e-06	303	303
BOLA2	-0.246573	1.41482e-05	9.81017e-05	303	303
BOLA3	-0.247554	1.3043e-05	9.12922e-05	303	303
BOLL	-0.120535	0.0359836	0.0779268	303	270
BOP1	0.0293191	0.611205	0.713667	303	303
BPESC1	-0.0848754	0.140489	0.234063	303	23
BPGM	0.132083	0.0214627	0.0510862	303	303
BPHL	-0.0699543	0.224693	0.338196	303	303
BPIL1	-0.0545502	0.343981	0.468327	303	171
BPIL2	0.0181287	0.753304	0.825819	303	69
BPIL3	-0.0726449	0.207322	0.317441	303	18
BPI	-0.149147	0.00932214	0.0255355	303	166
BPNT1	-0.217687	0.000133727	0.000692736	303	303
BPTF	0.0482984	0.402177	0.526184	303	303
BRAF	0.0763513	0.185011	0.290998	303	303
BRAP	-0.0936158	0.103865	0.184252	303	303
BRCA1	-0.0801904	0.16382	0.264435	303	303
BRCA2	-0.134994	0.0187284	0.045655	303	303
BRCC3	-0.0513253	0.373301	0.497667	303	303
BRD1	0.139996	0.0147342	0.0373708	303	303
BRD2	-0.122336	0.0332802	0.0732683	303	303
BRD3	0.119284	0.0379683	0.0813195	303	303
BRD4	-0.0678694	0.238848	0.354549	303	303
BRD7P3	-0.0186669	0.746227	0.820125	303	258
BRD7	-0.0654974	0.255699	0.373935	303	303
BRD8	-0.168123	0.00333203	0.0107449	303	303
BRD9	-0.00916223	0.873803	0.913189	303	303
BRDT	-0.121608	0.0343506	0.0750967	303	139
BREA2	0.0422011	0.464241	0.583418	303	302
BRE	-0.104727	0.0686921	0.131994	303	303
BRF1	-0.0745442	0.195658	0.303643	303	303
BRF2	-0.242439	1.98579e-05	0.000131513	303	303
BRI3BP	-0.283976	4.99349e-07	4.9915e-06	303	303
BRI3	-0.0209452	0.716513	0.796441	303	303
BRIP1	-0.05247	0.362721	0.487424	303	303
BRIX1	-0.245862	1.50036e-05	0.000103247	303	303
BRMS1L	-0.0304745	0.597224	0.702006	303	303
BRMS1	-0.252488	8.62074e-06	6.30355e-05	303	303
BRP44L	-0.168512	0.00325872	0.0105544	303	303
BRP44	-0.199044	0.000491487	0.00211503	303	303
BRPF1	-0.0454939	0.430087	0.552665	303	303
BRPF3	0.147987	0.00989272	0.0268597	303	303
BRS3	-0.0843372	0.143032	0.237404	303	129
BRSK1	0.124991	0.0296116	0.0664877	303	303
BRSK2	0.0242673	0.673949	0.764297	303	303
BRWD1	0.0603872	0.294747	0.416593	303	303
BRWD3	0.0275368	0.633049	0.731793	303	303
BSCL2	-0.174695	0.00227452	0.00779656	303	303
BSDC1	-0.0848366	0.140671	0.234278	303	303
BSG	-0.14693	0.0104391	0.0281033	303	303
BSND	0.0565029	0.326958	0.450921	303	278
BSN	-0.0142679	0.804641	0.862793	303	303
BSPH1	-0.107937	0.0605763	0.119259	303	4
BSPRY	-0.184506	0.00125467	0.00471726	303	303
BST1	0.132033	0.0215134	0.0511714	303	303
BST2	-0.0925428	0.107906	0.190095	303	303
BSX	-0.0555127	0.335521	0.459234	303	12
BTAF1	0.147732	0.010022	0.0271665	303	303
BTBD10	0.0598412	0.299142	0.421259	303	303
BTBD11	0.0685457	0.23419	0.349291	303	303
BTBD12	0.100084	0.081977	0.152363	303	303
BTBD16	-0.0450848	0.43425	0.556089	303	183
BTBD17	-0.171902	0.00267953	0.0089565	303	174
BTBD18	0.0243455	0.672959	0.763693	303	303
BTBD19	0.3045	6.39326e-08	7.82344e-07	303	303
BTBD1	0.0697611	0.225979	0.339749	303	303
BTBD2	-0.0847568	0.141047	0.23477	303	303
BTBD3	-0.184939	0.00122136	0.0046115	303	303
BTBD6	-0.057396	0.319358	0.442553	303	303
BTBD7	0.24712	1.35219e-05	9.43145e-05	303	303
BTBD8	0.0114023	0.843308	0.890942	303	289
BTBD9	0.0518137	0.368764	0.493096	303	303
BTC	-0.0754929	0.190015	0.297094	303	300
BTD	0.0599007	0.298661	0.420878	303	303
BTF3L1	-0.0702507	0.222731	0.335646	303	29
BTF3L4	-0.134987	0.0187352	0.0456627	303	303
BTF3	-0.223076	8.98554e-05	0.000488595	303	303
BTG1	0.0587564	0.308003	0.43047	303	303
BTG2	0.0172639	0.764718	0.833587	303	303
BTG3	-0.148268	0.00975166	0.0265379	303	303
BTG4	-0.299319	1.09067e-07	1.26634e-06	303	108
BTK	0.236036	3.31793e-05	0.000205901	303	303
BTLA	-0.0243643	0.67272	0.763552	303	302
BTN1A1	0.00108113	0.985047	0.990256	303	237
BTN2A1	-0.0164623	0.775343	0.84165	303	303
BTN2A2	0.009611	0.867677	0.908446	303	303
BTN2A3	0.153963	0.00725357	0.0207606	303	303
BTN3A1	0.106706	0.0635892	0.124021	303	303
BTN3A2	0.0567171	0.325125	0.448871	303	303
BTN3A3	0.0910365	0.113787	0.198379	303	303
BTNL2	0.00272573	0.962314	0.975165	303	158
BTNL3	0.0307192	0.594281	0.699697	303	150
BTNL8	0.151957	0.00805931	0.0226684	303	264
BTNL9	-0.1318	0.0217466	0.0515476	303	303
BTRC	0.138417	0.0159062	0.0398442	303	303
BUB1B	-0.196296	0.000589773	0.00247732	303	303
BUB1	-0.209154	0.000246076	0.00116589	303	303
BUB3	-0.196641	0.000576496	0.00243211	303	303
BUD13	-0.133333	0.0202494	0.0486608	303	303
BUD31	-0.245656	1.52614e-05	0.000104647	303	303
BVES	0.074749	0.19443	0.302275	303	303
BYSL	-0.152647	0.00777358	0.0219944	303	303
BZRAP1	-0.124849	0.0297986	0.0668225	303	303
BZW1	-0.00622937	0.914006	0.941695	303	303
BZW2	-0.174554	0.00229349	0.00785269	303	303
C10orf105	0.0393291	0.495219	0.611793	303	302
C10orf107	-0.168075	0.0033412	0.0107675	303	290
C10orf108	0.0310722	0.590049	0.695777	303	297
C10orf10	0.213986	0.000174729	0.000871556	303	303
C10orf110	-0.049485	0.390701	0.514835	303	303
C10orf111	-0.338908	1.4034e-09	2.34861e-08	303	303
C10orf113	0.125045	0.0295407	0.0663629	303	18
C10orf114	0.152667	0.00776574	0.0219769	303	303
C10orf116	0.149547	0.00913221	0.0251183	303	303
C10orf118	0.243127	1.87765e-05	0.000125085	303	303
C10orf119	0.0413818	0.472968	0.591158	303	303
C10orf11	0.045836	0.426624	0.549379	303	303
C10orf120	-0.11977	0.0371862	0.0799864	303	70
C10orf122	-0.0998822	0.0825999	0.153335	303	67
C10orf125	-0.079706	0.166389	0.267611	303	303
C10orf128	0.230274	5.20346e-05	0.000303806	303	298
C10orf129	-0.0510033	0.37631	0.500514	303	71
C10orf12	0.103788	0.0712245	0.136001	303	303
C10orf131	-0.033286	0.563824	0.672373	303	215
C10orf137	-0.0686029	0.233799	0.348887	303	303
C10orf140	0.118894	0.0386067	0.0824224	303	303
C10orf18	0.0703517	0.222065	0.334895	303	303
C10orf25	0.0118378	0.837404	0.886809	303	303
C10orf26	0.461868	2.0423e-17	8.48784e-16	303	303
C10orf27	0.0680143	0.237844	0.353475	303	169
C10orf28	-0.0261473	0.650304	0.745672	303	303
C10orf2	-0.108857	0.0584026	0.115798	303	303
C10orf32	0.113342	0.0487094	0.0999882	303	303
C10orf35	-0.273382	1.35574e-06	1.21296e-05	303	303
C10orf40	-0.146374	0.010737	0.0287776	303	123
C10orf41	-0.0212592	0.712449	0.793008	303	303
C10orf46	0.0529571	0.358277	0.482748	303	303
C10orf47	0.024774	0.667544	0.759743	303	303
C10orf4	0.00962788	0.867447	0.908368	303	303
C10orf50	0.00208926	0.971109	0.98026	303	120
C10orf53	-0.176062	0.00209737	0.0072942	303	197
C10orf54	0.250737	9.99541e-06	7.17663e-05	303	303
C10orf55	0.480019	7.20684e-19	3.32644e-17	303	302
C10orf57	-0.12778	0.0261365	0.0599663	303	303
C10orf58	0.0304417	0.597618	0.702281	303	303
C10orf62	-0.14865	0.00956273	0.0261016	303	230
C10orf67	-0.121342	0.0347499	0.0758042	303	294
C10orf68	-0.0262277	0.649301	0.744905	303	290
C10orf71	-0.134307	0.0193452	0.0468646	303	126
C10orf72	0.372279	2.14727e-11	4.71645e-10	303	303
C10orf75	-0.165441	0.00387895	0.0122483	303	303
C10orf76	0.0762843	0.185399	0.291518	303	303
C10orf78	-0.0709284	0.218289	0.330593	303	303
C10orf79	-0.310934	3.24548e-08	4.23541e-07	303	303
C10orf81	0.00766964	0.894229	0.927905	303	295
C10orf82	0.00390554	0.946022	0.964462	303	297
C10orf84	-0.0573733	0.31955	0.442776	303	303
C10orf88	-0.00221822	0.969327	0.97925	303	303
C10orf90	0.168324	0.00329398	0.0106513	303	190
C10orf91	-0.221479	0.000101194	0.000542038	303	297
C10orf93	-0.209259	0.000244279	0.00115902	303	302
C10orf95	-0.302576	7.80499e-08	9.40731e-07	303	303
C10orf96	-0.0390585	0.498194	0.614155	303	12
C10orf99	-0.112567	0.0502799	0.102839	303	281
C11orf10	-0.174861	0.00225232	0.00772788	303	303
C11orf16	-0.393121	1.2231e-12	3.19442e-11	303	255
C11orf17	0.140681	0.0142497	0.0363954	303	303
C11orf1	-0.209676	0.000237232	0.00113095	303	303
C11orf20	-0.204508	0.000339563	0.00153964	303	268
C11orf21	0.00257643	0.964376	0.976397	303	302
C11orf24	0.30978	3.66985e-08	4.7337e-07	303	303
C11orf2	-0.0689076	0.231723	0.346486	303	303
C11orf30	-0.0297671	0.605767	0.709244	303	303
C11orf31	-0.265261	2.83491e-06	2.35834e-05	303	303
C11orf34	0.0764987	0.184162	0.289958	303	233
C11orf35	-0.188761	0.000960352	0.00374932	303	303
C11orf36	-0.0514334	0.372293	0.496655	303	120
C11orf41	0.347984	4.72396e-10	8.59495e-09	303	302
C11orf42	-0.0576837	0.316934	0.440096	303	252
C11orf45	0.0945467	0.100457	0.179258	303	303
C11orf46	0.031899	0.580189	0.687103	303	303
C11orf48	-0.225307	7.5999e-05	0.000423245	303	303
C11orf49	-0.334375	2.38639e-09	3.84572e-08	303	303
C11orf51	-0.19382	0.000693615	0.00283909	303	303
C11orf52	-0.125149	0.0294043	0.0661233	303	303
C11orf53	-0.228298	6.05594e-05	0.000347004	303	198
C11orf54	-0.141641	0.0135947	0.0349993	303	303
C11orf57	-0.117489	0.0409777	0.0865892	303	303
C11orf58	-0.142001	0.013356	0.0344732	303	303
C11orf59	-0.115012	0.0454599	0.0942997	303	303
C11orf61	0.0830236	0.149387	0.245712	303	303
C11orf63	-0.00753744	0.896042	0.92916	303	303
C11orf64	0.0150631	0.79399	0.855257	303	6
C11orf65	-0.177213	0.00195807	0.00688264	303	303
C11orf66	-0.276721	9.94006e-07	9.17189e-06	303	303
C11orf67	-0.131805	0.0217415	0.0515415	303	303
C11orf68	0.0393741	0.494725	0.611404	303	303
C11orf70	-0.22977	5.4096e-05	0.000313738	303	303
C11orf71	-0.179658	0.00168977	0.00607928	303	303
C11orf73	-0.117346	0.0412266	0.0870142	303	303
C11orf74	-0.149959	0.00894023	0.0246919	303	303
C11orf75	0.210023	0.000231514	0.00110817	303	303
C11orf80	0.0945276	0.100526	0.179365	303	303
C11orf82	-0.109571	0.0567613	0.113296	303	303
C11orf83	-0.235247	3.53126e-05	0.000216523	303	303
C11orf84	-0.186717	0.00109271	0.00419898	303	303
C11orf85	-0.140494	0.0143811	0.0366702	303	274
C11orf86	-0.178155	0.00185041	0.00656408	303	212
C11orf87	0.373912	1.72799e-11	3.85899e-10	303	219
C11orf88	-0.227796	6.2925e-05	0.000359018	303	288
C11orf90	-0.0965277	0.0934992	0.169087	303	207
C11orf92	-0.0985731	0.0867247	0.159441	303	303
C11orf93	-0.122216	0.0334551	0.0735806	303	301
C11orf94	-0.0165955	0.773574	0.84036	303	99
C11orf95	0.175547	0.00216259	0.00747856	303	303
C11orf9	0.0589424	0.306472	0.428898	303	303
C12orf10	-0.299968	1.02068e-07	1.19359e-06	303	303
C12orf11	-0.0701123	0.223645	0.336771	303	303
C12orf12	0.0496113	0.389492	0.513562	303	18
C12orf23	0.137659	0.0164966	0.0410561	303	303
C12orf24	-0.178279	0.00183664	0.00652218	303	303
C12orf26	0.0569133	0.323452	0.44707	303	303
C12orf27	-0.190833	0.000841353	0.0033467	303	123
C12orf29	-0.136354	0.0175587	0.0432374	303	303
C12orf32	-0.253769	7.73078e-06	5.74399e-05	303	303
C12orf34	-0.0126976	0.825776	0.878769	303	303
C12orf35	-0.0967757	0.0926561	0.167926	303	303
C12orf36	-0.0233525	0.685574	0.772234	303	280
C12orf39	-0.0517932	0.368953	0.493317	303	256
C12orf40	-0.0922697	0.108954	0.191605	303	35
C12orf41	-0.289754	2.84528e-07	2.99667e-06	303	303
C12orf42	-0.105026	0.0678984	0.130741	303	202
C12orf43	-0.134922	0.0187926	0.0457695	303	303
C12orf44	-0.296726	1.41936e-07	1.59108e-06	303	303
C12orf45	-0.221489	0.000101116	0.00054188	303	303
C12orf47	-0.298131	1.23095e-07	1.40584e-06	303	303
C12orf48	-0.172791	0.00254409	0.00858689	303	303
C12orf49	0.141153	0.0139242	0.0357053	303	303
C12orf4	0.00881393	0.878562	0.916702	303	303
C12orf50	-0.0436819	0.448699	0.568882	303	88
C12orf51	0.00727196	0.899684	0.931795	303	303
C12orf52	-0.23814	2.80729e-05	0.000177848	303	303
C12orf53	0.0329023	0.568329	0.675933	303	302
C12orf54	0.022353	0.698359	0.782412	303	105
C12orf56	-0.191221	0.000820675	0.00327355	303	296
C12orf57	-0.140431	0.0144248	0.0367725	303	303
C12orf59	0.251914	9.05049e-06	6.57835e-05	303	302
C12orf5	0.0768622	0.18208	0.28737	303	303
C12orf60	-0.285337	4.37877e-07	4.43905e-06	303	303
C12orf61	-0.0752331	0.191548	0.298982	303	303
C12orf62	-0.24875	1.18068e-05	8.34798e-05	303	303
C12orf63	-0.334102	2.463e-09	3.9566e-08	303	279
C12orf65	-0.177487	0.00192618	0.006786	303	303
C12orf66	-0.299184	1.10581e-07	1.28192e-06	303	303
C12orf68	0.15665	0.00628733	0.0183785	303	302
C12orf69	-0.0971994	0.0912295	0.165971	303	299
C12orf70	0.337481	1.66028e-09	2.75093e-08	303	258
C12orf71	-0.0960797	0.095038	0.171253	303	208
C12orf72	-0.128084	0.0257788	0.0593427	303	303
C12orf73	-0.311576	3.0306e-08	3.98352e-07	303	303
C12orf74	-0.23576	3.3911e-05	0.000209598	303	249
C12orf75	-0.0716505	0.213626	0.325104	303	303
C12orf76	-0.277864	8.92979e-07	8.35504e-06	303	303
C12orf77	0.0750605	0.192572	0.300155	303	93
C13orf15	0.333563	2.62205e-09	4.17196e-08	303	303
C13orf16	0.425672	9.13059e-15	2.97405e-13	303	213
C13orf18	0.397261	6.75492e-13	1.82119e-11	303	303
C13orf1	0.0643452	0.264174	0.383047	303	303
C13orf23	-0.0245114	0.67086	0.762045	303	303
C13orf26	-0.0557029	0.333865	0.45758	303	58
C13orf27	-0.177742	0.00189687	0.00669806	303	303
C13orf29	0.00624521	0.913788	0.941567	303	303
C13orf30	-0.235576	3.44067e-05	0.000212137	303	243
C13orf31	0.371152	2.49296e-11	5.44592e-10	303	303
C13orf33	0.621596	8.8165e-34	1.59857e-31	303	303
C13orf34	-0.176081	0.00209496	0.00728835	303	303
C13orf35	-0.0462067	0.422889	0.546255	303	105
C13orf36	-0.0220808	0.701856	0.785276	303	301
C13orf37	-0.14927	0.00926339	0.025409	303	303
C13orf38	-0.156974	0.00617897	0.0181199	303	294
C13orf39	0.0916202	0.111479	0.195205	303	156
C14orf101	-0.0596146	0.300979	0.423013	303	303
C14orf102	0.0492784	0.392685	0.516738	303	303
C14orf104	-0.231835	4.61148e-05	0.000272338	303	303
C14orf105	-0.0759533	0.187319	0.293912	303	131
C14orf106	-0.0940831	0.102143	0.181748	303	303
C14orf109	-0.153144	0.00757369	0.0215231	303	303
C14orf115	-0.0919468	0.110204	0.193361	303	139
C14orf118	0.0206036	0.720942	0.800106	303	303
C14orf119	-0.186904	0.00107998	0.00415723	303	303
C14orf126	-0.0248271	0.666873	0.759261	303	303
C14orf128	0.0263209	0.648138	0.744169	303	303
C14orf129	0.0338597	0.55712	0.666641	303	303
C14orf132	0.197247	0.000553874	0.00235068	303	303
C14orf135	0.023488	0.683847	0.770766	303	303
C14orf138	-0.111167	0.0532283	0.107685	303	303
C14orf139	0.466184	9.38713e-18	3.98396e-16	303	302
C14orf142	-0.227653	6.36148e-05	0.000362541	303	303
C14orf143	-0.191603	0.00080071	0.00320925	303	303
C14orf145	0.00249024	0.965567	0.976881	303	303
C14orf147	-0.0833393	0.147841	0.243949	303	303
C14orf148	-0.189795	0.000899171	0.00354013	303	302
C14orf149	0.169724	0.00303971	0.00996752	303	303
C14orf153	-0.0794069	0.167989	0.269645	303	303
C14orf156	-0.19205	0.000777982	0.00313509	303	303
C14orf159	-0.148121	0.00982485	0.0267008	303	303
C14orf162	-0.0963599	0.0940734	0.169941	303	228
C14orf165	0.00736156	0.898454	0.930891	303	65
C14orf166B	-0.104261	0.0699409	0.133983	303	73
C14orf166	-0.096061	0.0951027	0.171337	303	303
C14orf167	-0.143118	0.0126387	0.0328804	303	303
C14orf169	-0.0971333	0.0914507	0.166283	303	303
C14orf174	-0.237512	2.9514e-05	0.000186095	303	303
C14orf176	-0.0809573	0.159814	0.259243	303	303
C14orf177	0.0434461	0.451154	0.570947	303	3
C14orf178	-0.0280964	0.626155	0.726213	303	270
C14orf179	-0.347532	4.99147e-10	9.01615e-09	303	303
C14orf180	0.373718	1.77324e-11	3.94684e-10	303	122
C14orf181	-0.244885	1.62599e-05	0.00011045	303	303
C14orf182	-0.0597086	0.300216	0.42233	303	300
C14orf183	-0.0844951	0.142283	0.236298	303	110
C14orf184	0.0235966	0.682464	0.769752	303	286
C14orf19	-0.00599434	0.917239	0.944154	303	303
C14orf1	-0.109773	0.0563032	0.112561	303	303
C14orf21	0.0997182	0.083108	0.154107	303	303
C14orf23	-0.101644	0.0772991	0.145503	303	37
C14orf28	0.207429	0.000277562	0.00129849	303	303
C14orf2	-0.254867	7.03854e-06	5.28887e-05	303	303
C14orf33	-0.187221	0.00105863	0.00408379	303	303
C14orf34	0.136968	0.017052	0.0421905	303	216
C14orf37	0.351549	3.05058e-10	5.72184e-09	303	303
C14orf39	-0.0807512	0.160883	0.260643	303	121
C14orf43	0.251868	9.08515e-06	6.60115e-05	303	303
C14orf45	-0.123317	0.0318822	0.0706956	303	303
C14orf48	-0.132338	0.0212104	0.0505819	303	51
C14orf49	0.384586	4.05284e-12	1.00107e-10	303	302
C14orf4	0.104475	0.0693646	0.133095	303	303
C14orf50	-0.0535632	0.352795	0.477093	303	300
C14orf53	-0.00442232	0.938893	0.959489	303	20
C14orf64	0.175156	0.00221325	0.00761782	303	298
C14orf68	-0.156569	0.00631472	0.0184451	303	224
C14orf70	0.000704617	0.990254	0.993727	303	33
C14orf72	-0.173376	0.00245824	0.0083421	303	290
C14orf73	-0.128747	0.0250156	0.0579589	303	302
C14orf79	-0.333177	2.74171e-09	4.34166e-08	303	303
C14orf80	-0.168556	0.00325049	0.0105393	303	303
C14orf86	-0.122413	0.0331684	0.0730492	303	296
C14orf93	-0.16564	0.00383581	0.0121274	303	303
C15orf17	0.00863644	0.880989	0.918049	303	303
C15orf21	-0.262482	3.62908e-06	2.95399e-05	303	303
C15orf23	-0.248136	1.24272e-05	8.73299e-05	303	303
C15orf24	0.00167389	0.976851	0.984379	303	303
C15orf26	-0.334719	2.29265e-09	3.70673e-08	303	290
C15orf27	-0.152389	0.00787933	0.0222496	303	303
C15orf28	0.00962556	0.867478	0.908368	303	303
C15orf29	0.0193381	0.737432	0.813494	303	303
C15orf2	-0.00767936	0.894096	0.927868	303	185
C15orf32	-0.00254471	0.964815	0.976397	303	89
C15orf33	-0.12662	0.0275365	0.0625622	303	302
C15orf34	0.0459691	0.42528	0.548283	303	303
C15orf37	-0.056941	0.323216	0.446837	303	303
C15orf38	-0.095594	0.0967289	0.173813	303	303
C15orf39	0.0107565	0.852077	0.897083	303	303
C15orf40	-0.18225	0.00144247	0.00530971	303	303
C15orf41	-0.0242936	0.673617	0.764136	303	303
C15orf42	-0.168865	0.00319345	0.0103849	303	303
C15orf43	-0.0703479	0.22209	0.334907	303	15
C15orf44	-0.235949	3.34101e-05	0.000206885	303	303
C15orf48	-0.125065	0.029514	0.0663179	303	303
C15orf50	-0.073136	0.204259	0.313787	303	67
C15orf51	0.17269	0.00255912	0.00862746	303	271
C15orf52	0.306016	5.45751e-08	6.79036e-07	303	303
C15orf53	0.118994	0.0384418	0.0821405	303	153
C15orf54	0.0988827	0.0857347	0.158012	303	236
C15orf55	-0.0176509	0.759604	0.830057	303	241
C15orf56	-0.169837	0.00301996	0.0099141	303	302
C15orf57	-0.0202347	0.725736	0.803859	303	303
C15orf58	-0.250246	1.04168e-05	7.44449e-05	303	303
C15orf59	0.217225	0.000138295	0.000713633	303	302
C15orf5	0.131967	0.021579	0.0512656	303	290
C15orf60	-0.103786	0.0712322	0.136001	303	67
C15orf61	-0.209216	0.000245011	0.00116167	303	303
C15orf62	-0.127173	0.0268614	0.0612856	303	303
C15orf63	-0.241666	2.1143e-05	0.000138955	303	303
C16orf11	-0.105364	0.0670133	0.129401	303	190
C16orf13	-0.160155	0.00520073	0.0156687	303	303
C16orf3	-0.0507715	0.378485	0.50264	303	281
C16orf42	-0.102654	0.0743891	0.141016	303	303
C16orf45	0.131679	0.021869	0.0517826	303	303
C16orf46	-0.270915	1.70057e-06	1.49215e-05	303	303
C16orf48	-0.208574	0.000256267	0.00121017	303	303
C16orf52	0.149875	0.00897892	0.0247749	303	303
C16orf53	-0.235254	3.52915e-05	0.000216475	303	303
C16orf54	0.167471	0.00345811	0.011089	303	303
C16orf55	-0.300685	9.4832e-08	1.11811e-06	303	303
C16orf57	0.244137	1.72886e-05	0.000116647	303	303
C16orf58	-0.106374	0.0644222	0.125292	303	303
C16orf59	-0.299878	1.03007e-07	1.20387e-06	303	303
C16orf5	0.0872833	0.129533	0.219285	303	303
C16orf61	-0.142998	0.0127141	0.0330465	303	303
C16orf62	0.0649699	0.259556	0.378333	303	303
C16orf63	-0.115449	0.0446407	0.0929083	303	303
C16orf68	-0.112114	0.0512191	0.10444	303	303
C16orf70	-0.0388267	0.500749	0.616313	303	303
C16orf71	-0.23468	3.69245e-05	0.000224961	303	303
C16orf72	0.147365	0.0102108	0.0275962	303	303
C16orf73	-0.099121	0.0849786	0.156922	303	272
C16orf74	-0.0685585	0.234102	0.349236	303	302
C16orf75	-0.278714	8.24312e-07	7.75605e-06	303	303
C16orf78	0.0204224	0.723295	0.801696	303	12
C16orf79	-0.213562	0.000180121	0.00089533	303	303
C16orf7	0.0565706	0.326379	0.450276	303	303
C16orf80	-0.136291	0.0176116	0.0433409	303	303
C16orf81	0.134067	0.0195645	0.0473101	303	133
C16orf82	-0.074736	0.194508	0.302371	303	123
C16orf86	-0.0537888	0.350767	0.475278	303	303
C16orf87	-0.000108671	0.998497	0.999195	303	303
C16orf88	-0.120565	0.0359362	0.0778496	303	303
C16orf89	-0.104789	0.0685269	0.131704	303	302
C16orf90	-0.129943	0.0236882	0.0553507	303	203
C16orf91	-0.185155	0.00120503	0.00456748	303	303
C16orf92	-0.10622	0.0648142	0.125859	303	92
C16orf93	-0.360028	1.05433e-10	2.13552e-09	303	303
C17orf100	-0.0994311	0.0840031	0.155407	303	303
C17orf101	-0.122703	0.032751	0.0723099	303	303
C17orf102	0.0466341	0.418607	0.542577	303	164
C17orf103	0.249701	1.0904e-05	7.75397e-05	303	303
C17orf104	-0.121245	0.0348962	0.0760653	303	303
C17orf105	-0.0181655	0.75282	0.825469	303	22
C17orf106	-0.11347	0.0484527	0.0995492	303	303
C17orf107	0.209773	0.000235615	0.00112458	303	303
C17orf108	-0.174453	0.00230726	0.00789261	303	303
C17orf28	-0.146098	0.0108879	0.0291042	303	303
C17orf37	-0.215097	0.000161332	0.00081426	303	303
C17orf39	0.0746691	0.194908	0.302816	303	303
C17orf42	-0.210914	0.000217419	0.00105354	303	303
C17orf44	0.0673005	0.242817	0.359293	303	303
C17orf46	-0.0842188	0.143597	0.238104	303	293
C17orf47	-0.127024	0.0270412	0.0616536	303	298
C17orf48	0.0347548	0.546739	0.658229	303	303
C17orf49	-0.194569	0.000660567	0.00272329	303	303
C17orf50	-0.214677	0.000166277	0.000835848	303	276
C17orf51	0.240427	2.33693e-05	0.000151745	303	303
C17orf53	-0.256915	5.90192e-06	4.54196e-05	303	303
C17orf54	-0.0805383	0.161993	0.262141	303	20
C17orf55	0.0781416	0.174891	0.278623	303	158
C17orf56	-0.172281	0.00262095	0.00879887	303	303
C17orf57	-0.0115255	0.841636	0.88965	303	303
C17orf58	-0.275125	1.15353e-06	1.04796e-05	303	303
C17orf59	0.00956035	0.868368	0.90898	303	303
C17orf60	0.230461	5.1291e-05	0.000299726	303	303
C17orf61	-0.116257	0.0431584	0.0903866	303	303
C17orf62	-0.0389822	0.499033	0.61483	303	303
C17orf63	0.008679	0.880407	0.917737	303	303
C17orf64	-0.22048	0.000108953	0.000579385	303	160
C17orf65	-0.111889	0.0516895	0.105164	303	303
C17orf66	0.00217065	0.969984	0.979766	303	165
C17orf67	-0.19549	0.000621905	0.00259002	303	303
C17orf68	0.00336301	0.953511	0.969568	303	303
[truncated: 18,035 more rows]
