# Supplementary material for: Upregulation of CALD1 predicted a poor prognosis for platinum-treated ovarian cancer and revealed it as a potential therapeutic resistance target
Source: BMC Genomics. 2024 Feb 16;25:183. doi: 10.1186/s12864-024-10056-0 (PMC10870461; doi:10.1186/s12864-024-10056-0)
Supplement: Supplementary file 2 — Additional file 2. 140 protein-coding genes strongly positive correlated with CALD1. [file 12864_2024_10056_MOESM2_ESM.xls]

## Sheet: Sheet1
140 protein-coding genes strongly positive correlated with CALD1
Query	Statistic	P-value	FDR (BH)	Event_SD	Event_TD
CALD1	1	1e-66	1e-62	303	303
MSRB3	0.789585	8.44158e-66	8.45509e-62	303	303
PTRF	0.779035	5.53843e-63	3.16373e-59	303	303
FBN1	0.778814	6.31735e-63	3.16373e-59	303	303
SPARC	0.764664	2.18606e-59	8.75824e-56	303	303
THBS1	0.763419	4.35522e-59	1.45406e-55	303	303
ACTA2	0.75979	3.17262e-58	9.07912e-55	303	303
COL3A1	0.754087	6.70018e-57	1.67772e-53	303	303
FILIP1L	0.752327	1.68875e-56	3.75879e-53	303	303
COL1A2	0.748012	1.57704e-55	3.15912e-52	303	303
TIMP3	0.744581	9.02415e-55	1.64338e-51	303	303
COL5A2	0.742952	2.04565e-54	3.41487e-51	303	303
COL5A1	0.7412	4.8971e-54	7.54605e-51	303	303
AEBP1	0.739998	8.88323e-54	1.27106e-50	303	303
THBS2	0.738034	2.33113e-53	3.11315e-50	303	303
CRISPLD2	0.733885	1.74138e-52	2.18021e-49	303	303
COL8A1	0.733489	2.10604e-52	2.48166e-49	303	303
MRVI1	0.729846	1.18968e-51	1.32398e-48	303	303
TAGLN	0.727345	3.84336e-51	4.05211e-48	303	303
KCNE4	0.726697	5.19508e-51	5.20339e-48	303	303
ANTXR1	0.725938	7.39046e-51	6.99648e-48	303	303
GLT8D2	0.725854	7.68384e-51	6.99648e-48	303	303
LMOD1	0.724951	1.16632e-50	1.01581e-47	303	303
COL1A1	0.724363	1.52929e-50	1.27644e-47	303	303
MMP2	0.722985	2.87763e-50	2.30578e-47	303	303
ITGA11	0.722451	3.67148e-50	2.82874e-47	303	303
VCAN	0.719917	1.15938e-49	8.60171e-47	303	303
VGLL3	0.716083	6.4473e-49	4.61258e-46	303	303
BGN	0.715401	8.71973e-49	6.02323e-46	303	303
PALLD	0.713773	1.7879e-48	1.19384e-45	303	303
ECM2	0.712361	3.31842e-48	2.14434e-45	303	303
FAM180A	0.70934	1.23063e-47	7.70376e-45	303	302
CHSY3	0.705436	6.53344e-47	3.966e-44	303	303
ANTXR2	0.701541	3.36315e-46	1.98149e-43	303	303
CCDC80	0.701094	4.05149e-46	2.30723e-43	303	303
TGFB1I1	0.701038	4.14637e-46	2.30723e-43	303	303
CDH11	0.699447	8.02518e-46	4.34488e-43	303	303
WISP1	0.698689	1.09752e-45	5.78567e-43	303	303
PDLIM3	0.696416	2.78983e-45	1.43297e-42	303	303
COL6A3	0.696224	3.01703e-45	1.51093e-42	303	303
COL16A1	0.692679	1.26854e-44	6.19789e-42	303	303
GPR1	0.692602	1.30866e-44	6.2417e-42	303	301
FN1	0.691805	1.80166e-44	8.39323e-42	303	303
SNAI2	0.68956	4.4124e-44	2.00885e-41	303	303
SSC5D	0.689049	5.40517e-44	2.40614e-41	303	303
PDGFRB	0.68639	1.54171e-43	6.71379e-41	303	303
ADAMTS12	0.685227	2.42966e-43	1.03555e-40	303	303
FAM198B	0.680145	1.73057e-42	7.22226e-40	303	303
DCN	0.679071	2.60734e-42	1.06592e-39	303	303
GALNT5	0.678591	3.12935e-42	1.25374e-39	303	302
DACT1	0.677685	4.41354e-42	1.73357e-39	303	303
PRKG1	0.676977	5.76793e-42	2.22199e-39	303	302
HEG1	0.675643	9.53409e-42	3.60352e-39	303	303
PODN	0.672909	2.6478e-41	9.82235e-39	303	303
INHBA	0.67283	2.72637e-41	9.92992e-39	303	303
NEXN	0.670787	5.80562e-41	2.07675e-38	303	303
FGF7	0.670161	7.31148e-41	2.56954e-38	303	303
SERPINE1	0.6658	3.58461e-40	1.23805e-37	303	303
LUM	0.664063	6.70158e-40	2.27536e-37	303	303
JPH2	0.662974	9.89773e-40	3.30452e-37	303	303
HEPH	0.662909	1.01324e-39	3.32741e-37	303	303
EDNRA	0.662742	1.07533e-39	3.47435e-37	303	303
ZNF469	0.662285	1.26604e-39	4.0256e-37	303	303
PRRX1	0.661774	1.51882e-39	4.75391e-37	303	303
ADAMTS2	0.661228	1.84432e-39	5.68391e-37	303	303
PTGIS	0.660409	2.46573e-39	7.48386e-37	303	303
ZEB1	0.660233	2.62378e-39	7.84471e-37	303	303
PMP22	0.657607	6.61432e-39	1.9485e-36	303	303
ADAM12	0.657476	6.92348e-39	2.01002e-36	303	303
MEIS3	0.657383	7.15417e-39	2.04732e-36	303	303
EMILIN1	0.654339	2.06274e-38	5.81982e-36	303	303
NID2	0.65398	2.33571e-38	6.49847e-36	303	303
ASAM	0.652073	4.50195e-38	1.23538e-35	303	303
DLC1	0.651657	5.193e-38	1.40576e-35	303	303
CYR61	0.651284	5.8991e-38	1.57561e-35	303	303
COL6A2	0.648288	1.63365e-37	4.30596e-35	303	303
TIMP2	0.647625	2.04414e-37	5.31796e-35	303	303
LHFP	0.646667	2.82145e-37	7.24606e-35	303	303
SVEP1	0.646021	3.5056e-37	8.88914e-35	303	303
SCG2	0.643453	8.25795e-37	2.06779e-34	303	303
FRMD6	0.643112	9.24515e-37	2.2864e-34	303	303
SFRP4	0.642721	1.05258e-36	2.57137e-34	303	303
COL11A1	0.642134	1.27816e-36	3.08483e-34	303	302
TMEM200A	0.640093	2.50262e-36	5.96816e-34	303	303
GFPT2	0.638384	4.37521e-36	1.03111e-33	303	302
MMP14	0.636777	7.37421e-36	1.71768e-33	303	303
ALPK2	0.635743	1.03014e-35	2.37192e-33	303	302
AGTR1	0.63448	1.54708e-35	3.52171e-33	303	298
OLFML1	0.634129	1.73189e-35	3.89812e-33	303	303
FGF1	0.634036	1.78428e-35	3.97141e-33	303	303
HIC1	0.633747	1.95703e-35	4.27991e-33	303	303
LDB2	0.633734	1.96561e-35	4.27991e-33	303	303
COL10A1	0.633387	2.19648e-35	4.73118e-33	303	303
ANGPTL2	0.633343	2.22753e-35	4.74701e-33	303	303
LOX	0.631567	3.92399e-35	8.27425e-33	303	303
LAMB1	0.631467	4.05055e-35	8.45215e-33	303	303
NTM	0.63081	4.99017e-35	1.03055e-32	303	292
GPR124	0.630367	5.74057e-35	1.17342e-32	303	303
EHD2	0.629534	7.46937e-35	1.51138e-32	303	303
BICC1	0.629173	8.37008e-35	1.67669e-32	303	303
ZCCHC24	0.628296	1.10269e-34	2.18704e-32	303	303
LAMA4	0.626891	1.71277e-34	3.36375e-32	303	303
FNDC1	0.62535	2.76757e-34	5.38251e-32	303	303
OMD	0.623577	4.79321e-34	9.23245e-32	303	296
FAP	0.623519	4.87922e-34	9.30863e-32	303	303
HTRA1	0.623471	4.95286e-34	9.35997e-32	303	303
CNRIP1	0.622814	6.06479e-34	1.13542e-31	303	303
P4HA3	0.622391	6.90687e-34	1.2811e-31	303	303
ITGA1	0.622317	7.06543e-34	1.29848e-31	303	303
C13orf33	0.621596	8.8165e-34	1.59857e-31	303	303
ADAMTSL1	0.62158	8.85788e-34	1.59857e-31	303	303
C1QTNF6	0.620289	1.3147e-33	2.35144e-31	303	303
ITGBL1	0.61929	1.78194e-33	3.15892e-31	303	299
LRRC15	0.618942	1.98059e-33	3.48028e-31	303	303
GPR116	0.618195	2.48435e-33	4.32753e-31	303	303
ETV1	0.617089	3.47034e-33	5.99292e-31	303	303
ITGA5	0.61634	4.34739e-33	7.44333e-31	303	303
ZCCHC5	0.615879	4.99409e-33	8.4781e-31	303	232
FIBIN	0.615054	6.39523e-33	1.07655e-30	303	303
PDGFRA	0.614741	7.0236e-33	1.17247e-30	303	303
SLC35D3	0.613329	1.07024e-32	1.77183e-30	303	261
ASPN	0.612619	1.32159e-32	2.17e-30	303	303
RASGRF2	0.61239	1.41437e-32	2.30347e-30	303	303
LPAR4	0.61105	2.10257e-32	3.39667e-30	303	297
PLXDC1	0.609795	3.0431e-32	4.87675e-30	303	303
FZD1	0.609481	3.33676e-32	5.30492e-30	303	303
PCDHGA12	0.608972	3.87341e-32	6.08083e-30	303	303
ACTG2	0.608962	3.88551e-32	6.08083e-30	303	303
ISM1	0.608904	3.95184e-32	6.13668e-30	303	303
LOXL2	0.607821	5.42314e-32	8.35664e-30	303	303
RECK	0.60686	7.17514e-32	1.09719e-29	303	303
NID1	0.605397	1.09679e-31	1.66446e-29	303	303
VCAM1	0.604365	1.47727e-31	2.22501e-29	303	303
FAM26E	0.603957	1.66163e-31	2.48402e-29	303	303
OLFML2B	0.603827	1.72497e-31	2.5596e-29	303	303
ZFHX4	0.603701	1.7888e-31	2.6348e-29	303	303
EDIL3	0.602744	2.35453e-31	3.44277e-29	303	302
GPR21	0.60243	2.57597e-31	3.73926e-29	303	271
NT5E	0.602401	2.59699e-31	3.74265e-29	303	303
MSC	0.602159	2.78329e-31	3.98249e-29	303	303
CTSK	0.600777	4.12856e-31	5.86548e-29	303	303
The values of "Statistic" are pearson correlation coefficient.In this table, pearson correlation coefficient ≥0.6 is taken as the threshold.(P≤0.05,FDR≤0.05)
